# Supplementary material for: Biomarker discovery and development of prognostic prediction model using metabolomic panel in breast cancer patients: a hybrid methodology integrating machine learning and explainable artificial intelligence
Source: Front Mol Biosci. 2024 Dec 18;11:1426964. doi: 10.3389/fmolb.2024.1426964 (PMC11688212; doi:10.3389/fmolb.2024.1426964)
Supplement: Supplementary file 2 [file DataSheet2.xlsx]

## Sheet: data
Sample ID	Group(0=control,1=case)	1-Methyladenosine	2-Aminoisobutyric acid	2-aminoadipic acid	3-Indolepropionic acid	4-Pyridoxic acid	5-Aminolevulinic acid	7-ketocholesterol	Acetylcarnitine	Acetylglucosamine	Acetylglycine	Adenosine	Adenosyl-L-homocysteine	Agmatine	Alanine	Anthranilic acid	Arginine	Asparagine	Betaine	Caffeine	Carnitine	Carnosine	Choline	Citrulline	Creatine	Creatinine	Cystathionine	Cystine	Cytidine	Decanoylcarnitine	Dimethylarginine	GDP	Glutamic acid	Glycine	Glycocyamine	Hippuric acid	Histidine	Homoserine	Hydrocortisone	Hypoxanthine	Indole	Indole-3-acetic acid	Inosine	Isoleucine	Kynurenic acid	Kynurenine	L-Alloisoleucine	Leucine	Lysine
W137513104027	0	1617.2	47954.6	6090.21	1354.63	649.685	63593.8	27508.3	219649	2926.53	3941.32	1326.89	3454.02	3612.61	684188	987.516	889135	221445	7832246	190450	1.95184e+06	318.257	796662	831007	891563	7329513	1163.74	39408.3	1361.46	24115.4	174845	1003.74	1.54014e+06	90069.1	9136.97	1.73039e+06	1.15248e+06	559996	11437.3	65333	4339.11	9302.3	7181.01	7.64656e+06	2507.87	10712	8504372	7.65025e+06	1.6376e+06
W141613082323	0	2542.72	79552.8	15841.9	3408.46	12503	65051.8	60511.3	324330	4590.06	4947.22	728.794	2890.89	3141.33	696859	568.458	827905	260775	5783299	521598	1.87896e+06	231.943	844815	1.23149e+06	642865	10597007	1393.94	33859.8	2698.96	30087	243424	49.122	1.38566e+06	62137.2	9320.97	838742	1.40588e+06	804745	19122.9	124354	5713.82	18317.3	13903.8	11324413	5162.97	14980.6	12522183	11254630	2.09375e+06
W141613004172-1	0	2395.11	43371.7	8149.32	4922.9	262.445	69983.2	67663	269734	4352.14	1588.03	1463.47	3269.82	1586.61	657091	2438.52	316208	127171	3.51553e+06	1.05004e+06	2.27602e+06	794.78	1.08213e+06	722927	760226	11823097	809.319	38987.5	4694.1	28212	194734	325.966	2326859	50381.8	8285.54	2.16084e+06	1.33925e+06	318946	4808.57	189671	2804.56	10055.9	19206.3	5104226	2699.4	10061.4	5.69394e+06	5084189	1.08403e+06
W141613451842	0	2049.91	44433.2	4157.41	3090.52	0	47197.3	50210.6	288934	4653.5	7135.29	601.253	2160.96	3431.45	500792	763.365	398101	125735	6061540	14766.5	1.52116e+06	552.099	832592	953300	455904	8896546	978.898	20972.3	2720.47	90118.3	166073	11.619	1.90557e+06	83258.6	6848.27	275750	975653	368563	7612.6	140748	4643.65	14267.2	16979.5	5.64191e+06	3300.67	10044.7	6.15026e+06	5618560	1.05423e+06
W141613004116	0	1576.44	38567.3	5561.17	2074.68	587.113	54861.5	132824	130762	3473.65	665.159	601.307	3982.59	2891.34	475014	1423.37	518119	108047	5744527	485660	1.48999e+06	611.859	1.28126e+06	696627	646768	9601034	393.028	15571.8	1393.79	26450	159569	296.086	1.27651e+06	41050.7	6903.07	332623	1.1571e+06	653535	22974.5	150241	4492.15	30425.9	18826.1	4347348	2218.97	12191.4	4.86982e+06	4330425	1.25927e+06
W141613004172-2	0	1865.98	90922.9	10386.4	3063.98	0	63946.2	48522.2	104381	2798.41	763.552	845.235	2584.89	2012.09	659740	1413.27	268789	124684	6260144	650877	1.10075e+06	270.568	817228	582720	292885	9602735	2558.48	39114.1	1751.14	19312.9	158458	234.364	2678414	57063.2	13753.6	822131	1.24064e+06	662974	4716.25	138756	3332.55	5796.61	12717.1	9912444	930.827	11356.8	10908203	9830368	2.07136e+06
W141613551358	0	1970.48	39958.2	10893.9	7966.18	931.504	95991.8	58965.2	141922	3706.93	1538.77	579.583	2318.13	1600.27	503278	409.044	616119	181239	7437377	221671	1.69921e+06	379.73	1.04421e+06	896373	938397	7259489	2427.21	37522	1948.12	32595.7	164221	419.552	1.48159e+06	39921.7	4654.87	2.45624e+06	1.00515e+06	577098	8400.02	202456	3305.7	12692.5	22174.6	6194974	5477.56	22556.4	6.91102e+06	6.13825e+06	1.1952e+06
W141613551357	0	1675.25	55404.4	6890.48	2380.44	923.646	85438.3	28334.8	193717	4104.56	2236.1	307.955	591.62	2990.1	505134	2257.5	235310	182928	5242654	375038	1.74788e+06	562.784	715849	589419	570004	9366586	100.699	15210.1	2641.05	14514.6	141534	46.607	1.37635e+06	54208.6	4918.8	2.53887e+06	1.22114e+06	467437	6655.45	105906	2310.28	4926.84	11433.8	6.61949e+06	1716.96	9424.29	7289048	6607906	1.04031e+06
W141613551359	0	1616.37	61954.9	10132.7	4747.2	9077.31	71626	29542.4	138900	4569.95	1565.13	323.231	2518.95	5238.05	662182	1261.57	472804	168676	5058627	182175	1.3945e+06	234.244	647663	437805	538977	8323717	1025.09	37218.9	1684.4	26590.4	166649	293.029	2.1393e+06	59130.3	5671.9	597883	1255951	454782	6594.46	122275	3310.91	7595.5	12797.2	7.93501e+06	1852.31	10006	8701663	7.91949e+06	1.61256e+06
W141613132495	0	1489	80939	6048.44	4355.59	713.214	62896.4	59244.1	192033	2923.58	1594.91	394.625	1929.98	4896.06	540685	948.253	259617	155965	6991101	30158.4	1.38799e+06	51.068	670718	640305	231062	7963430	1005.29	16237	1454.9	89801.2	160964	22.333	1.44597e+06	62412.4	6194.26	154402	1.05887e+06	572869	11284.2	403793	7977.53	6958.86	44066	4.99728e+06	2766.9	8782.22	5446592	4.96642e+06	1.10813e+06
W137513104004	0	4022.76	61608.1	5477.28	3165.67	726.358	76415.9	50722.8	206888	4338.36	2637.07	839.28	3043.4	3321.23	506187	1640.3	798695	162374	6352225	619215	1.41446e+06	461.615	823043	589534	787303	9142843	1769.84	29065.5	3357.62	52432.8	207238	984.248	1.54913e+06	82272.3	5731.36	834934	1.14619e+06	467576	6045.99	241625	1077.47	12050	18256.6	7.11548e+06	5045.59	30925.2	7.90481e+06	7.12812e+06	1.33405e+06
W141613371863	0	3094.62	51868.4	14723.8	6725.8	764.508	86817.9	54434.9	203058	4962.17	3054.88	468.673	2682.82	2912.88	508212	922.154	537615	236536	6228326	400119	1543815	285.467	733390	716387	844325	13314939	4593.94	29402.7	2149.18	63337.7	172780	856.416	1.19816e+06	75869.7	4018.04	1.3054e+06	1.40973e+06	628147	10025	160169	2515.95	10537.8	19526.6	9893440	5535.02	14816.5	10754899	9829292	1.26003e+06
W141613551360	0	1337.23	75058.9	8723.55	4537.35	638.92	130420	19105.6	168613	3808.66	1378.17	389.95	1847.91	3600.04	532256	478.345	802844	185433	6135896	37527.6	1.51119e+06	171.635	789548	637947	1.34463e+06	9209211	1746.27	30102.1	1002.29	55726.9	181597	14.87	1.65588e+06	67768.3	6659.16	6.67737e+06	1.60555e+06	587123	9341.53	150169	1631.84	8220.3	16221.8	8723632	3247.17	13262.7	9625450	8729771	1.76002e+06
20060222	0	94.473	41653.7	2100.42	586.333	773.505	31680.8	3920.54	485939	1450.14	4435.92	1351	435.278	3776.59	181874	240.755	263039	86065.3	4547562	511997	704349	73.59	293950	350352	349662	3.29525e+06	307.39	111650	1848.23	257433	70641.3	91.479	217082	32505.9	3005.04	119267	619132	222373	5733.88	98155	3475.66	5976.25	4516.39	2865428	2213.54	4071.05	3.12838e+06	2.82141e+06	629646
W141613004128	0	1860.73	62061.6	5969.41	396.097	396.414	70192.4	111791	116988	3384.24	1773.02	243.789	2655.24	5210.11	629690	566.457	604887	211360	5645418	749948	1.66337e+06	484.939	790191	729354	621458	8622094	1680.02	30005.5	1393.1	40137.9	185658	149.228	1.88809e+06	60694.8	8291.46	2.31161e+06	1.62807e+06	574646	5178.93	89331.4	3601.9	6488.61	13747.2	6.5268e+06	5140.75	14885	7.14406e+06	6514027	1.35011e+06
W137513104026	0	1627.86	59084.6	2405	6292.57	262.141	90389.7	39156.8	361976	3030.3	3169.06	495.664	3001.57	959.847	646967	980.842	387504	213991	9376385	51421.9	2.08062e+06	59.129	1.07173e+06	872283	1.12017e+06	7723969	1149.22	34209.2	1497.17	23484.2	205276	106.09	1.16611e+06	64087	4370.82	1.06554e+06	1.24434e+06	642257	12757.7	38419.6	2654.26	9349.71	5344.54	4.04807e+06	1855.81	10853.8	4.50122e+06	4.02215e+06	1.633e+06
W141613132499	0	3029.99	76260.8	4123.43	7293.35	1824.88	97480	40279.2	234981	3270.76	1574.96	406.813	2441.56	2518.68	570119	1269.29	335415	173049	3.32583e+06	259472	1.65991e+06	636.634	1.02837e+06	871598	781744	9699078	408.356	36536.8	1918.85	75679.8	170598	128.79	1.30007e+06	54962.1	9682.97	1.91917e+06	1.0204e+06	510082	14273.2	494912	3344.9	11926.2	70817	4.07051e+06	2791.96	13180.5	4535222	4.06271e+06	1.20276e+06
W141613551349	0	1878.71	80870.9	9154.65	1483.13	1487.9	97061.9	40971.3	371594	3879.79	4148.12	853.581	1362.27	1627.84	634623	2254.39	407922	169164	7488174	1.27248e+06	2.06566e+06	535.896	1.16471e+06	639624	787844	9120365	185.54	23456.8	3350.34	31734.5	176230	438.894	1.36725e+06	51793.2	4974.75	932046	1.09275e+06	473548	17025.5	190918	1883.91	28573.2	27221.8	5.44002e+06	2964.91	9901.48	6.02708e+06	5.41824e+06	1080578
20060303	0	105.588	48066.7	6480.12	3142.86	561.787	86998.6	5708.89	149934	2039.96	1603.38	2359.83	215.546	2974.13	448827	418.545	389829	123303	4.20115e+06	995.564	784504	77.414	364639	392169	298635	3.34551e+06	457.61	51104.2	4294.91	11033.6	76662.7	122.245	109998	37999.3	3120.36	799345	714633	316546	5842.39	78569.7	2166.09	5473.29	3452.44	4.82353e+06	1742.86	5485.75	5257589	4779664	1.01559e+06
W137513202352	0	1606.06	38839.6	22000.9	4077.28	797.68	88537.6	48139	276738	3923.53	1530.95	779.064	2253.75	2393.82	501601	1888.6	844305	211659	7570544	19811.2	1896371	184.506	937081	1.61657e+06	467898	8839344	3453.66	45135.7	1897.9	24164.2	156275	472.791	1.19369e+06	50736.1	8879.41	729213	1.12898e+06	569109	8521.41	29510.9	720.861	16540.4	3008.89	10941926	7616.81	26291.5	11973800	10828004	1.60184e+06
W141613172671	0	813.767	66826.3	5676.92	1592.51	1276.07	66774.6	93425.2	313432	3383.92	3153.88	517.83	680.982	2711.26	574766	1892.43	411753	121427	7450501	452990	1.63936e+06	456.204	1.19782e+06	694263	837533	6.44796e+06	274.532	13723.2	1813.26	66305.2	149590	633.812	1.50291e+06	65689.5	4660.42	485270	1.00866e+06	331894	6648.1	171535	2090.9	16464.7	18841	7287834	3313.97	9542.67	8044608	7241012	1.13666e+06
W141613551364	0	3713.43	98417.1	12286.3	3386.73	0	84912.7	36762.8	233609	3922.64	2339.72	267.602	1855.84	3185.35	549314	1787.35	377986	163109	6224176	563615	1.64635e+06	985.308	783949	657053	1.31468e+06	10021995	8835.51	48752.1	4734.28	65809.1	181013	26.149	1.63434e+06	75694.5	3340.16	1.72844e+06	1.32224e+06	580972	5015.53	82598.8	4078.49	14390.7	9655.5	8.09513e+06	7513.47	19754.3	8849614	8.0761e+06	1.35205e+06
W141613004122	0	2591.23	91016.6	6544.24	2519.44	728.659	106508	30683.2	363435	3736.63	4013.65	417.794	3708.12	2618.85	511432	1855.72	496908	208612	6.90022e+06	616531	1.87242e+06	267.396	1.07526e+06	944556	684380	11036935	686.579	28235.7	2677.91	97437.1	234679	128.575	2831213	65795.2	4798.21	711865	1082891	475815	8347.99	160820	4151.24	30193.5	24936.2	5.47071e+06	7023.36	14494.1	6082364	5.43878e+06	1.25932e+06
W141613551365	0	3159.39	71432.5	4121.06	1330.86	0	62521.7	78247.1	453296	3107.64	20186	684.491	2757.94	3458.38	380188	379.178	399922	97442.7	6.31824e+06	78676.6	1.5513e+06	491.903	753854	662131	1.17339e+06	7.95508e+06	1367.66	33723.9	4280.67	69912.2	159483	240.457	1.79613e+06	60484.5	5616.48	105634	1.04212e+06	378835	6251.03	82287.8	7657.94	8824.98	9431.52	4.86076e+06	5426.88	7071.86	5356482	4885034	951731
W141613651128	0	959.766	82685.9	4717.63	4490.75	586.247	79738.2	37283.3	231956	2158.71	1661.1	1923.3	3216.8	1859.32	734555	757.138	581580	217556	9689631	132229	1.98955e+06	881.189	1.09577e+06	952215	499756	9127468	1204.91	34704.9	2019.73	28653.3	197275	76.052	1.50731e+06	59144.9	6154.26	651064	1.32518e+06	703714	10798.8	210502	2126.79	11032.8	16661.4	6.24961e+06	2986.01	12287.2	7.02361e+06	6220481	1.48172e+06
20060221	0	86.301	34260	3013.52	2925.91	865.889	32310.7	5015.22	382674	2333.14	1978.39	1233.58	590.62	2501.47	256779	434.211	232042	92146.9	6.6577e+06	238596	917272	70.989	567140	482185	276650	5366569	221.874	107606	14539.2	46978	84948	101.341	94841.6	29002.8	4465.66	236958	650743	202545	2041.78	65955.2	2699.48	10013.7	2345.74	3.24293e+06	2508.81	7370.71	3.59309e+06	3.24794e+06	536541
W137513104019	0	1376.2	74163.5	10503.3	10093.1	242.507	47693	68234.3	174357	2395.48	2334.05	506.813	3132.19	3000.19	471573	1251.56	640908	180032	4.8748e+06	710618	1.32225e+06	782.379	660600	466766	601929	8093747	1775.89	25152	1157.93	40309.9	177848	417.49	1735735	68044.2	4271.74	1.22555e+06	1.38509e+06	558611	6838.37	411676	2276	5656.97	56030.4	11200684	3371.11	7645.11	12216194	11158783	1.3629e+06
W137513104025	0	1382.85	52650.3	5608.13	238.19	716.174	138688	54024.7	183539	2851.59	1645.52	821.019	3817.49	1059.37	592119	1993.12	765987	252597	4.03023e+06	8808.7	1.63921e+06	357.767	871595	938579	816163	8578774	2210.93	33447.1	2675.13	13867.3	165647	359.173	1.10094e+06	61158.5	7003.74	702505	1.29859e+06	613714	14682.7	17172.7	1625.23	11003.4	2179.68	5.83906e+06	3772.45	13761.3	6561273	5.83733e+06	1.32583e+06
W137513104007	0	1808.41	75202.7	4712.47	3272.95	963.975	76919.5	124190	147585	4368.76	1903.51	445.696	948.123	3134.51	708744	801.268	339229	239278	7609390	564537	1.80848e+06	995.521	949003	586165	888446	8346463	1963.47	13036.7	812.716	53500.6	167258	2328.3	1.16927e+06	69597.1	6097.34	1.28122e+06	1.41389e+06	619071	12764.6	252702	2849.01	7020.11	18080.4	7.06898e+06	5392.6	14382.1	7.81066e+06	7.02848e+06	1.57834e+06
W141613004117	0	1992.18	50053.7	8672.96	3628.38	490.424	76442.7	66983.8	150980	2666.91	2464.28	980.725	2607.03	2741.56	572561	603.353	523611	229065	4.67755e+06	260927	1.59805e+06	700.101	643624	681382	348098	10047542	1563.22	19403.2	2005.29	51106.8	151835	227.156	1607918	63585.9	6393.2	959925	1.37477e+06	571313	8185.42	168062	7376.48	37339.6	20675.8	10647142	3352.63	10278.6	11795101	10670606	1.27355e+06
W141613004119	0	3838.52	74394.1	42994	4462.97	853.805	53710.4	41695.1	106931	2264.41	3574.41	392.323	2288.72	2271.56	509450	1163.55	389571	151080	6.53386e+06	1.32303e+06	1.66669e+06	107.747	837033	1.08402e+06	658716	7.65026e+06	1174.68	24620.6	2746.08	51874.2	167368	61.798	1.2673e+06	50667.2	5313.77	341053	1.3516e+06	689958	13260.1	237088	3628.96	8485.43	25881	8.21467e+06	5366.29	19904.4	8954957	8.15527e+06	1497087
W141613962275	0	1798.51	75077.1	3673.53	7618.98	2716.4	93735.7	124431	238233	5250.49	3287.09	722.469	2885.52	3103.17	648300	326.969	297455	230849	7.86616e+06	467088	2.32426e+06	217.24	845061	910981	530110	10604314	1204.64	26133	3287.05	67523.5	234549	206.029	1.16145e+06	76210.3	8499.07	1.23057e+06	1183890	614742	8925.33	304697	2974.35	9953.04	27053.4	5592487	4319.06	14858.6	6068802	5.55736e+06	1428796
20140078	0	1064.66	55685.1	2934.66	984.472	638.255	67782.9	6908.51	792571	3491.39	2608.13	1568.69	3034.43	1934.76	348923	202.681	491201	146632	5853660	24800.6	934946	175.738	1.36293e+06	837768	207845	7823659	222.874	122028	876.642	63985.9	158656	509.61	496217	54424.1	6128.37	660424	899860	342645	3848.43	375314	1523.22	6030.75	14720	3.20256e+06	881.25	9611.62	3.57941e+06	3.21494e+06	763798
W141613651137	0	3201.13	57639.6	4094.02	1492.09	633.067	106104	56493.1	356965	2983.22	1500.11	783.697	2568.13	1927.01	720514	484.551	333205	101777	6372833	201365	1611065	28.324	1.15643e+06	655118	307555	7.63209e+06	312.056	24447	5284.9	57909.8	220029	457.352	2.0278e+06	66476.7	4024.12	183799	1.05979e+06	384695	13423.4	213897	2898.56	9601.33	20400.8	3.89489e+06	2478.39	13155.6	4.35962e+06	3.89801e+06	1.21113e+06
20080123	0	1537.57	42248.7	2853.62	1818.52	379.638	99700.4	4464.75	486644	3803.94	2832.67	1976.78	2765.28	2606.01	371442	410.652	531426	142665	5.18722e+06	116271	1219914	113.721	1.05868e+06	806093	859657	6112997	400.771	220725	2965.67	69153.1	222356	1195.29	416833	62598.7	4880.65	846942	1.04561e+06	377654	4632.48	140226	1662.62	10945.2	6596.07	4236087	1925.03	13617.2	4.60884e+06	4215748	967952
W141613962283	0	3704.53	111669	14928	4524.98	2195.53	80908.2	103496	210136	5443.61	2016.79	3173.02	4100.48	3067.91	725149	926.7	613792	300581	5691188	907628	1.92757e+06	693.33	788465	857280	1.05352e+06	11268695	1883.11	8128.41	2242.68	75002.7	187195	2916.68	2.38442e+06	58768.9	4991.09	2.45165e+06	1.73463e+06	744308	12262	155600	1208.31	17276.6	48122.3	11326929	3080.98	16143.5	12394473	11324313	1.6473e+06
W137513104016	0	2253.14	77257.3	5800.69	1126.41	597.122	95206.6	55058.1	247012	4569.24	2109.46	850.776	1845.76	2116.83	656400	815.549	606626	149620	6.10103e+06	500349	1.83363e+06	0	1.03071e+06	641519	1.03062e+06	7458184	1332.67	30522.1	5714.13	91655.1	173187	1060.43	1.96482e+06	60982.4	7600.95	350455	1.25359e+06	502108	6571.34	644200	1410.43	13060	89253.3	6.40568e+06	4342.45	15460.3	7142004	6.37647e+06	1.27337e+06
W137513202350	0	2323.69	55108.1	4815.46	933.615	323.333	70680.8	53618.2	199774	4862.43	1913.27	1124.59	3132.32	2344.75	532385	557.902	552724	139446	6349186	852486	1.43366e+06	449.615	819501	994399	422088	9074067	2268.28	38410.4	3643.64	15302.2	162168	56.175	2.07808e+06	59718.7	7861.59	608997	1196340	643913	5707.35	38267.8	2373.14	8493.16	3867.93	6579463	3267.39	16360	7277760	6.58296e+06	958468
W137513202353	0	1027.73	52000.8	4757.48	1406.88	74.302	107236	31967.7	258170	3029.24	2046.83	829.367	3590.88	3140.76	516312	1090.27	379354	152592	6995696	118066	1.65998e+06	152.775	851218	656801	1.21584e+06	7.3324e+06	1166.48	54634	2051.84	11102.7	145333	245.726	1.9029e+06	71792.9	5059.17	396737	1.1842e+06	464108	5893.02	38372.5	2744.85	14719.9	2936.36	6.03054e+06	4150.51	14249.6	6.72113e+06	6007817	1.24828e+06
W137513202354	0	2791.45	46171.8	11267.8	10609.7	2108.6	70651.7	40686.5	209513	5424.19	2503.6	1773.36	3815.22	1312.5	682581	1515.27	705262	263553	9199113	1.2416e+06	1496952	203.558	1.07123e+06	788432	248373	9745086	3080.01	35158.6	2177.87	14328	199263	299.599	1.94471e+06	67392.6	7075.28	2842941	1.27151e+06	561990	13565.2	36180.8	3760.62	9047.75	2787.54	7.33733e+06	2867.51	13703.4	8100397	7.28439e+06	1.14004e+06
W141613132509	0	1464.44	41849.5	2626.23	2843.67	485.122	42796.4	263864	238078	2647.71	4592.31	612.796	2923.72	2252.39	391496	1176.24	461138	179658	6.61783e+06	234582	1.3842e+06	113.84	519162	873769	184670	8215640	372.358	14982.9	2748	22671.9	158619	135.079	1.56434e+06	71285.3	10928.9	497951	1.2911e+06	499815	10779.2	202998	5431.66	7841.5	14635.8	4.7534e+06	1742.46	8024.04	5.28973e+06	4.7278e+06	881025
20060310	0	146.72	53452.3	8149.9	1504.05	417	65071.3	5146.22	126176	2090.91	1083.33	1009.39	327.73	5221.68	423256	21.874	529361	193980	4865911	337463	878738	13.768	482926	360678	465764	6236285	1528.67	115698	3939.77	22249.5	98479.6	123.735	251688	39880.5	5034.93	227724	1.02162e+06	448380	3273.14	68438.1	957.741	6303.57	2577.84	7014053	1892.16	6148.54	7679337	7.03761e+06	1319847
20070133	0	463.048	60019	5883.8	17295.6	1715.17	67987.1	10072.4	383667	7004.81	1417.94	4081.13	781.551	1688.63	873488	455.84	70579.2	210297	7808675	20423	1.7418e+06	239.118	1.1023e+06	545406	1095156	10343502	1561.1	159864	1479.55	14209.5	182323	3680.43	1.07511e+06	56006.3	3324.49	6.81433e+06	1.3235e+06	422707	20688.9	2.24699e+06	3274.96	58456.2	33130.3	3828854	3216.66	15756.5	4.31281e+06	3.81712e+06	976647
W141613132496	0	2856.01	74276.5	5126.06	5199.26	1366.85	80016.9	38383.7	156142	2969.04	2744.92	431.64	2641.15	4115.91	569829	2076.94	287524	160839	4.19872e+06	144918	1.5617e+06	1002.41	868944	737298	371050	11824775	1248.89	39849	2144	33478.2	172022	74.757	1334093	64378.3	4264.28	966064	1.47795e+06	566096	8722.91	5008.54	4202.85	18622.3	1071.88	6.23548e+06	4233.66	15467.9	6.8648e+06	6.21412e+06	1.6219e+06
W141613651141	0	3686.78	70877.6	7356.6	1362.16	813.947	107907	19678.3	283844	4574.74	2630.45	457.304	3783.27	3963.55	585228	805.315	611667	256771	6601854	1.20745e+06	1.66324e+06	484.696	1.38863e+06	1.05033e+06	826218	11267445	1999.88	32551.6	2586.72	23754	218147	196.403	1.65317e+06	88109.3	9811.91	1.81291e+06	1.58278e+06	761044	9361.22	98372.3	1223.4	6105.55	8411.47	7111129	4537.99	12160	7958143	7.07516e+06	1.64857e+06
W141613671280	0	1599.64	106962	6203.51	1062.27	602.69	79199.5	179587	259299	4085.15	1647.97	1044.55	2815.57	2854.08	798449	677.275	376617	143280	7.57927e+06	11969.2	1.94328e+06	468.536	1.18026e+06	606508	717540	11341925	1543.14	25120.2	1049.99	22423.2	188230	103.008	1.61168e+06	60837.7	3827.57	443060	1157103	557744	9078.57	140687	4554.71	12226.2	9168.01	6.41653e+06	2980.99	15788.1	7.14667e+06	6.43945e+06	1.32126e+06
W141613004144	0	1449.49	57709.9	5818.56	2216.99	281.728	73631.2	26060.6	220932	2203.35	2358.64	633.381	2128.46	5243.39	498204	802.474	384206	148259	6014422	205867	1.13529e+06	110.076	629116	494122	221002	7.73377e+06	824.505	31087.1	1249.07	40724.2	154115	46.396	1.64954e+06	47472.9	5342.37	1.70651e+06	1257274	405207	11869.6	131609	2773.57	11402.5	8658.29	6702802	3265.22	10493.5	7.33257e+06	6.61908e+06	1.0404e+06
20070085	0	188.27	43558.3	5472.34	21271.1	261.015	85453.5	6564.08	484683	2932.68	3430.92	3653.77	2164.24	1914.4	576234	714.395	113470	216800	7.67724e+06	726241	1.3212e+06	417.768	986233	940383	501091	9794252	1051.53	78153.6	541.346	56847.7	168705	7299.7	903679	52684	6588.12	739644	1260591	458003	6392.43	45311.6	1230.26	13045.5	2380.79	5579199	2449.03	8274.43	6.22584e+06	5586863	1.04391e+06
W137513104031	0	1918.09	108215	36158.3	2561.27	609.112	101948	56524.5	230790	5633.06	1028.08	1244.34	2865.76	2778.21	547890	2808.67	861524	120676	8312312	677183	1.96225e+06	973.402	1.44635e+06	969589	1.45728e+06	13146180	4076.14	34004.9	3744.85	27199.4	181856	1160.68	2.51585e+06	41603.1	5353.32	68568.2	1.09294e+06	480810	10620.5	246711	1850.95	21224.7	69907	14755395	4625.35	13621.3	16359259	14715165	2.06706e+06
W137513104035	0	1663.02	49410.8	5568.67	2795.15	564.159	49616.4	27077.8	288219	3742.68	5012	202.67	2352.44	4263.13	403778	1443.56	303610	96763.7	5.92305e+06	1.0312e+06	1.52203e+06	79.19	883182	665750	426575	7.22944e+06	1631.8	44101.4	2057.86	87274.8	187018	372.559	1.92955e+06	83175	5425.84	1.57035e+06	1.35489e+06	374819	6410.85	41077.7	1484.49	11204.5	3829.48	6.41269e+06	1888.97	11491.9	7.06438e+06	6.38718e+06	882672
W141613004174	0	2124.35	112324	4594.99	1359.55	960.295	53320	57512.8	249505	3570.36	10841.3	789.816	1566.09	4834.77	407926	426.568	226545	168942	6175812	217872	1.14985e+06	41.612	874595	1.17719e+06	368120	10263432	424.687	25467	1201.92	123183	154748	79.505	959103	55025.7	5682.79	512377	1.20861e+06	420848	11102.6	191567	1535.46	12047	11526.4	6.36254e+06	2754.69	9026	6.98473e+06	6334602	947847
W141613551363	0	1818.51	43289.9	9204.21	3812.04	369.664	59384.2	23104.8	198577	2903.32	3057.82	349.774	2384.11	3303.66	432500	744.86	383924	144430	6583918	754829	1.26933e+06	544.468	830822	951282	230591	8825119	1059.1	28356.1	2175.56	74655.1	144707	61.589	989021	50513.2	8520.14	1.74893e+06	1.15868e+06	499549	6673.99	79110.9	2302.71	5885.31	8294.3	5.37165e+06	4902.35	9834.7	5958123	5350319	1.02235e+06
W141613671276	0	1853.03	43983.7	4853.27	1846.29	716.117	86025.4	70188.4	284520	4688.83	3374.97	394.14	2274.78	5128.93	457889	1276.43	663525	120394	6.34952e+06	116269	1.53264e+06	583.685	900603	654172	373965	12610144	124.75	17071.4	1539.65	86807	211383	51.119	2664742	59666.5	8816.22	213442	974501	495073	10365.1	299196	2340.93	12501.7	46854.7	5668588	2882.06	14874.8	6132732	5.60752e+06	1.04777e+06
W137513202347	0	1988.66	53608	6396.32	1759.74	378.732	135384	46997	250480	3140.73	1610.18	472.322	2391.95	785.257	733942	2091.87	698182	303146	8502413	1.31283e+06	1.83646e+06	208.705	938461	779950	1.00479e+06	10676678	1364.3	47873.2	2294.13	20081.6	205800	191.701	1.75699e+06	70343.7	9437.97	4095992	1.67728e+06	675808	9554.61	86320	2306.4	12009.1	5630.2	8455327	4219.84	9170.17	9431313	8506678	1.43361e+06
W141613671287	0	1575.37	78750.5	2764.08	3566.26	498.476	75289	123325	224086	2403.1	2311.05	737.459	1999.07	3532.89	619881	622.834	405550	173592	6.30392e+06	29805.8	1.67808e+06	819.264	763225	677735	569301	8441873	202.416	18315	981.898	188378	187073	322.167	1.40807e+06	65080.9	7605.82	683144	1.42291e+06	678189	9180.02	26379.1	4082.73	7566.07	4175.91	5.65405e+06	4936.38	14069	6.19332e+06	5642094	1.41851e+06
20060232	0	0	24654.6	2351.28	100.153	154.879	35557.2	4378.5	213645	2191.97	3524.94	1550.05	1246.89	3874.78	386708	362.104	61344.4	166825	4402198	186499	821738	77.355	394914	268120	231435	4701627	1140.83	34971.7	819.898	42297.2	100577	304.761	371950	62481.3	3758.01	256084	844945	381601	1336.64	784.03	2192.68	2927.43	977.611	5665814	1072.02	5080.81	6210661	5.6103e+06	946855
W141613371865	0	2372.83	70001	6299	5121.15	504.629	53817	68271.5	462575	5445.68	6354.28	660.696	3173.48	2416.69	387973	1257.21	470822	175697	6057610	655198	1.73519e+06	192.351	1.08611e+06	869894	397191	10454149	1837.07	44709.7	3489.18	61408.7	162323	340.641	1.15437e+06	64163.6	8022.51	2.66502e+06	941697	479314	7061.72	146199	2339.43	9654.05	13169.8	5317572	4174.65	17583.3	5.89718e+06	5.30049e+06	771115
W141613671278	0	1327.79	51837.1	5172.84	3291.38	624.176	56424	23352.6	123443	2484.39	1895.97	861.355	1681.37	4095	599589	708.77	254741	135107	5.77157e+06	56625.4	1.3719e+06	8.585	574302	560923	484290	8542396	403.75	29933.7	1745.62	16854.8	155179	73.306	1.73684e+06	62557.3	6912.73	1.00706e+06	1.28e+06	566170	12145.2	165846	3296.47	13997.4	19275.1	5.88303e+06	4956.55	14908.6	6.45512e+06	5.84855e+06	1.35846e+06
20090264	0	387.12	56052.7	9364.03	2389.22	811.677	82950.9	4904.72	279452	3082.46	1158.18	5029.16	2189.11	3039.09	614931	590.828	657892	287469	7.91986e+06	104401	1.65546e+06	283.762	629703	914202	766411	7.43999e+06	2188.08	165776	2465.58	11264.4	151309	4645.03	271345	69573.2	6579.31	387315	1.39357e+06	662872	4784.34	37050.9	1057.52	11782.4	1585.5	6.37565e+06	3812.39	11779.6	7.13539e+06	6371786	1.36676e+06
W141613371842	0	2511.88	62804.5	8476.45	5856.12	345.326	48304.6	58053.6	140276	3532.64	1467.37	853.857	2202.95	3968.73	627937	562.031	499015	201770	6.22455e+06	1.1199e+06	1.48843e+06	962.955	906072	651850	564020	8321837	2055.01	32375	2600.03	52979.6	151932	853.119	1.65344e+06	53136.6	7807.56	503644	1.33528e+06	880000	5090.7	214196	1715.48	6259.91	27667.4	9599124	4468.95	12899.2	10486486	9504701	1.58335e+06
20060283	0	230.373	53677.2	2353.43	1156.75	0	53181.4	3030.04	390976	1329.14	1951.14	1875.44	231.12	2225.86	279664	397.307	299790	147383	6.71761e+06	422860	1.00052e+06	35.598	577648	277420	335424	4.68713e+06	378.664	91217	4700.1	67405.1	80418.4	318.54	127726	26857.1	2304.45	285946	840102	297276	7572.77	41866.3	2581.66	3710.69	2791.13	4.74929e+06	1779.03	5030.73	5.35602e+06	4.74986e+06	717171
W137513104018	0	1884.4	54339.9	7225.43	2129.32	218.089	65619.1	90685.1	182083	3300.55	1805.81	568.091	2110.07	3033.4	418589	1056.49	510297	153941	4.48759e+06	170911	1.20599e+06	482.036	739479	467608	1.05549e+06	7.67016e+06	2276.19	25293.8	854.635	91468.6	179305	1044.22	1.23334e+06	60883.9	5947.89	421534	1.22789e+06	508973	12032.9	401908	1740.88	5382.61	61307.1	10018014	2883.16	11096	10983867	10021736	1.65147e+06
20070153	0	1170.82	41894.5	5111.06	8742.46	309.735	75831.8	7314.17	386684	3360.56	1376.25	1895.31	2797.41	2700.89	628205	570.927	278423	178732	7826258	51458.9	1.43529e+06	1417.03	858747	725529	801966	8714109	1367.46	136034	1570.07	27544.9	196708	997.081	431490	66571.4	3678.45	465355	1.03211e+06	422804	20828.8	130086	1955.67	7971.48	3016.94	5432892	2614.91	7964.05	6056855	5.37959e+06	1.13708e+06
20090007	0	233.245	100739	4957.3	258.584	50.047	61026.1	6658.67	917881	3783.95	5143.34	4783.11	2172.63	1831.04	419821	427.754	389034	196595	6.76572e+06	1470.21	1.4005e+06	314.376	1.45193e+06	612257	468763	6815441	939.588	145233	4513.32	46325.1	155673	7969.64	346368	45718.6	7206.46	281307	1.20379e+06	607738	6069.17	241879	1030.59	5725.39	11505.8	5187470	6319.98	12677.2	5771670	5166751	1.21165e+06
W137513202360	0	1034.43	57877.4	5973.43	1379.77	247.542	84465.9	44696.4	224517	1766.1	1871.15	784.612	2571.97	2034.63	628565	820.195	1.07707e+06	316817	8373058	63619.8	1685235	652.754	846656	722007	1.90726e+06	8662472	1224.83	33543.6	2459.98	31460	190183	187.837	1.17218e+06	70223.7	9718.45	326647	1951601	782422	12388.6	22255	2741.27	12138.3	2102.41	9801037	3524.35	6192.95	10893881	9763943	2.06079e+06
W141613371868	0	2603.97	105845	8037.37	6382.3	1274.57	83753.9	44342.6	287875	7057.42	2578.54	437.604	2939.61	1016.03	685023	318.953	735798	286277	8669498	164994	1.89182e+06	252.271	1.35146e+06	694107	745774	10366862	839.812	43150.1	2818.49	40091	219803	102.285	1.46054e+06	44278.5	6199.53	927035	1.76816e+06	864510	8447.35	223285	3000.99	14463.8	22406.7	10492329	2171.13	13056	11678043	10445278	1.91864e+06
W141613451847	0	2197.62	61354	5408.14	4008.7	784.715	80642	37876.8	159130	3807.81	1330.28	567.518	2443.08	2468.17	564398	1931	583047	169343	6573926	86338.4	1.49126e+06	363.302	1.01908e+06	593640	1439107	10012520	776.367	28672.6	1833.47	10889.1	177980	19.183	1.23529e+06	41812.4	4551.58	429853	1.84211e+06	726656	21427	159632	4549.55	22693.5	13535.5	7.4151e+06	2291.4	8461.68	8.21657e+06	7398233	1.58068e+06
W141613551350	0	659.817	44485.2	3432.11	1730.67	400.576	51830.4	37603.3	135964	3557.84	1779.85	1530.49	2818.61	1876.72	542009	750.375	356092	94070.1	7.4293e+06	1.15147e+06	1.71e+06	312.112	1033099	1.07605e+06	361881	9077250	1041.87	31827.1	1998.15	21724.7	155910	34.772	1.80673e+06	60947.5	7970.2	436497	1.05258e+06	304750	10579	190845	3106.39	8194.48	22550	5993213	4444.88	12884.9	6.6678e+06	5989051	905077
20090132	0	1883.57	68972	11080.6	1168.02	1250.53	44853.4	8081.05	380039	3739.62	3392.09	4000.77	3436.61	4908.62	570953	102.626	237735	93146.9	6.60599e+06	14783.1	1.2108e+06	328.56	655233	446277	945815	10715957	1816.3	188301	6060.5	39156.8	196128	1805.79	975455	45680.3	2956.18	4.56654e+06	921197	168521	123395	103965	3461.8	5964.69	5848.38	4.71135e+06	4953.86	11608	5.11326e+06	4.67217e+06	828817
W141613004134	0	1661.33	49143.3	3270.88	3039.16	437.755	64871.9	21222.2	110975	2523.17	2810.46	117.845	2202.98	3725.28	442842	2105.84	307343	222212	5.18206e+06	84168.2	1.35244e+06	281.392	805974	631810	334000	8510201	776.741	36192.7	1977.89	29438.7	152423	359.227	1.33011e+06	49313.5	3625.86	421389	1.15908e+06	353872	10381.7	150644	11554.4	15810.6	21823.7	4969396	2796.58	11885.4	5389860	4945097	914192
W137513202351	0	1207.67	69259.5	4974.61	865.327	89.273	76328.6	48045.3	219507	3718	1183.74	543.794	2742.79	2357.11	490981	492.48	734856	74361.1	4.53375e+06	923726	1363328	414.107	868266	610753	586592	7962491	886.666	15643.9	1837.73	34482.5	128454	202.542	2.40885e+06	38652.5	5509.96	797494	973481	473047	11168.5	73338.6	2031.84	18227.1	8022.23	5981879	2012.55	12843.8	6544420	5.98024e+06	1.46528e+06
W141613132494	0	1085.35	74055.8	5015.96	2858.28	149.448	43494.4	32361.6	158436	3336.82	951.483	155.725	2645.13	3235.34	424610	1038.38	382078	65324.7	6.99632e+06	207803	1.16169e+06	367.312	856250	504667	251429	9094673	922.736	35029.2	1470.74	34033.3	171534	86.572	2580168	50464.1	6567.4	844381	1.14722e+06	472667	10823.8	346217	2612.73	6772.43	36843.3	6708243	3730.17	16325.2	7.51101e+06	6711490	1.22294e+06
20090292	0	347.314	89175.2	2079.33	4207.16	290.229	78826.4	3107.76	588702	2310.99	6661.14	4357.76	893.185	3931.92	427626	149.715	660162	293010	6.57128e+06	109470	1.42552e+06	493.96	535452	529531	756197	6.57757e+06	416.684	115262	2705.66	96135.9	141063	4711.73	143307	61463.2	7826.28	1.12674e+06	1.49605e+06	752692	10258.1	43099.7	1997.74	9777.58	2201.76	5.11913e+06	3008.06	7972.59	5550875	5.09279e+06	1.32797e+06
W141613132503	0	1511.28	66205.3	4156.39	2233.08	823.093	78725.1	36346.9	198871	3321.78	1230.81	518.024	2728.93	2518.88	665095	759.284	422748	240887	6.1201e+06	1.31142e+06	1.76989e+06	211.463	1.06078e+06	670954	791437	10810121	2700.95	21300.8	3024.15	26225.8	202766	0	975417	60281.1	6879.83	1.0201e+06	1.30039e+06	669236	18238.9	458079	4115.49	10197.1	59995.6	5.53618e+06	3432.66	11693.2	6151618	5448848	1.2403e+06
20080116	0	702.65	106146	7354.72	10550.8	706.598	53265.3	4969.76	409444	2415.09	1112.93	5482.27	2076.8	1367.49	536686	799.563	696712	275733	7312158	2016502	1.6327e+06	104.374	791871	555521	490917	8.05804e+06	453.207	118062	2483.65	17721.5	139716	4810.37	343907	36289.3	5571.28	1.48616e+06	1270385	499905	11468.4	113886	2012.95	8168.04	4188.27	5.21863e+06	2893.07	9554.6	5.8354e+06	5166137	1.10008e+06
20080231	0	1331.62	102303	4796.59	5146	442.94	55768.9	4009.93	411533	2549.46	3322.54	1338.37	1036.89	2263.87	345379	125.271	493056	174251	6.21248e+06	229081	1.32937e+06	240.922	589517	577567	584101	7.6932e+06	216.164	143579	11092.4	17198	166834	1117.74	276681	38883.4	5890.07	88997.1	1.25381e+06	447945	8346.61	83658.4	3023.05	4543.61	9491.95	4.86824e+06	2774.57	7043.26	5442200	4852731	926473
20110198	0	1172.45	114976	3464.92	4335.06	706.557	50345.6	5656.85	914583	2203.85	9703.69	3419.3	1574.5	2336.24	279651	165.023	649484	208306	7378282	24670.1	951527	56.74	528204	705355	440340	7.67775e+06	503.884	119422	3647.8	29088.4	104789	2514.68	252239	46192.2	11166.8	147576	636331	379202	1239.96	173225	3352.56	6590.86	5031.03	5817929	3427.72	5973.64	6557724	5.80522e+06	816962
20080036	0	549.332	38243.3	4112.39	12051.9	328.176	33620.2	3429.22	285893	2494.18	3720	981.106	1157.02	3438.91	287992	302.245	207570	169314	5768363	6356.88	1.14231e+06	96.605	510089	414693	387339	6.4323e+06	248.548	86263	622.797	30808.6	134811	1495.92	163017	53531.8	5004.82	521170	1234099	238558	7375.97	611251	2518.18	7912.26	31094.8	3391204	1717.38	8032.86	3.70695e+06	3.36188e+06	768930
20090098	0	447.785	37398.4	3073.68	2079.01	428.135	29925.5	3693.55	445620	2364.81	6886.08	3516.17	1396	2749.11	214572	95.545	189768	124389	5.82775e+06	3881.09	801013	29.658	377699	343349	332937	5480783	104.266	121227	1981.36	8004.19	124514	4289.31	267230	39014.4	5284.57	66660.4	981961	231284	10834.3	148557	2222.24	2892.01	5589.66	3532454	2291.65	7698.18	3.95356e+06	3551964	525620
20090120	0	782.063	31493.4	3593.81	8114.02	1393.62	70323.8	2685.06	222509	2211.71	1219.41	2461.99	1458.5	5437.07	628891	534.909	385373	165606	6.79509e+06	54123.1	1.17619e+06	107.019	915582	498546	327213	7.83738e+06	395.766	155999	642.156	19958.2	160538	1246.88	554582	71672.7	7751.55	128590	1.24097e+06	653734	3268.5	177584	1413.99	4518.47	3636.61	4.89857e+06	2368.07	7240.81	5351546	4888679	963632
20110126	0	1055.22	70479.8	3112.22	1005.41	365.884	57847.5	5603.62	388496	3836.67	3252.34	3005.88	2819.11	2019.32	316530	356.162	450314	144548	5811667	4895.82	995080	264.18	632378	627773	373486	8850186	1165.61	145865	2300.49	12743	209999	4786.16	577478	56655.5	4270.48	0	1.20019e+06	427172	3031.87	167178	3665.21	9753.5	5227.02	4951076	3854.36	13510.4	5.50216e+06	4930174	811650
W141613004140	0	1630.16	68295.4	6548.37	4200.66	126.772	63497.1	67827.6	326870	3471.66	3643.45	888.577	2384.75	2880.86	379609	770.237	372479	124928	5.62304e+06	363305	1.29549e+06	695.263	904009	455322	2.11832e+06	8312057	797.774	27710.9	1532.65	88574.4	144268	51.492	1.26117e+06	39355.2	3668.15	319934	1.26685e+06	585672	21545.5	151026	3269.74	9540	11198.3	9161672	2144.27	8421.68	9960159	9114003	1291753
W141613731096	0	1577.06	102435	12528.7	3165.92	324.055	45463.8	28316.1	174543	4060.41	1904.31	723.042	2227.82	4527.57	569974	1305.46	497558	84818.7	5.482e+06	203657	1.30471e+06	318.554	722180	476571	722840	7.27979e+06	3141.43	34757.5	941.179	115450	132196	605.12	1.80552e+06	47260.4	4612.05	468756	1.06652e+06	501717	7536.03	131680	2332.47	11093	15647.9	7.45493e+06	3045.68	8128.15	8065985	7406086	1344724
W141613962279	0	730.318	57676.4	5042.18	2268.65	785.281	80623.5	39148.6	253605	5485.66	5384.9	1139.98	2288.71	3066.45	652865	3208.89	199517	134757	7.74144e+06	1.13563e+06	1.65548e+06	324.8	941056	533928	1.14401e+06	10176080	261.996	39609.7	2609.33	19887.6	172927	479.59	1.42596e+06	67625	5182.76	775269	1241993	429635	14951.5	94902	2552.97	20778.7	9793.11	5.49497e+06	3315.64	20769.2	6090797	5448498	1.28963e+06
20060067	0	110.33	44990.7	3631.72	3787.35	490.096	58597.6	6867.23	240272	2740.05	1765.21	827.152	1121.49	3284.8	325810	319.276	217930	149272	4.71159e+06	2236.45	766102	191.462	653759	442454	997070	6.08725e+06	396.613	72625.5	602.013	26331.2	120854	1046.89	467735	32060.4	2876.6	174569	907969	347921	6313.52	2087.65	1046.26	7849.07	1029.14	4518381	3153.71	7069.62	4991969	4.45166e+06	1.09276e+06
20090149	0	0	55861.1	3415.95	1990.48	205.975	50960.5	5352.2	430140	1845.67	2444.65	1508.28	985.776	2333.28	421097	398.399	270846	173520	7.75839e+06	2085.48	1.53666e+06	211.281	478825	454338	486726	6232446	676.146	157660	1703.26	45205.9	127535	254.279	483455	56664.2	5733.67	191808	1.11563e+06	557995	3767.65	136521	3160.88	4979.98	2961.24	4.14856e+06	1834.68	6582.71	4.53232e+06	4.12845e+06	805910
20100108	0	359.503	39922.5	1868.45	86.203	2072.55	32747.1	6586.82	498398	2016.53	10900.6	829.755	1351.52	2739.95	268911	692.446	431418	134469	5.28764e+06	47559.5	917665	135.581	836453	532013	357687	7.04756e+06	26.535	91114.2	1450.46	23258.3	171219	787.277	221110	56620.5	7128.62	977179	1.10855e+06	392594	9964.75	155503	1492.45	3048.7	5861.1	3.88286e+06	522.362	6079.44	4.24158e+06	3.86172e+06	719528
20120258	0	424.447	31426	3529.77	683.15	545.209	56732.4	4699.3	342906	2269.13	7034	3666.31	1607.07	3920.74	398818	514.485	266301	140723	4.1275e+06	37669.3	1.28341e+06	288.08	391112	411167	445169	7527982	660.361	146445	1998.85	25193.2	157031	3122.92	876220	62598.8	4517.79	64882.5	971818	435502	6916.99	181295	2404.06	5048.78	4924.03	4.25713e+06	2226.27	7033.07	4.65901e+06	4.21549e+06	813796
W141613962282	0	1807.46	39674.5	4654.11	783.047	0	43359.6	24597.3	181047	4839.62	2908.01	1005.11	2739.56	4202.56	615123	824.78	529373	66712.4	5106823	313380	1.27702e+06	321.955	840199	425445	282793	8397864	1208.77	34343.2	1985.83	30188.7	159247	749.96	2.02904e+06	54461.6	5060.61	66053.3	1.21649e+06	358913	8153.24	138058	1146.08	7442.53	17590.7	7020208	1343.57	11773.3	7628691	6995235	1.62e+06
W141613962292	0	1506.21	66941.2	5347.84	1927.61	0	94536.3	29898.6	192184	2401.98	2234.32	0	1184.56	3339.97	630857	731.775	533705	242195	6577718	309590	1.65822e+06	643.135	749440	708132	1162700	8.00404e+06	1261.87	30359	1562.74	13073.7	173231	126.458	1.19418e+06	73426.7	7107.13	575858	1.32146e+06	793457	5485.54	97654.4	1612.74	5716.76	11222.3	9287935	2944.38	12573.3	10215237	9237426	1.58535e+06
20160039	0	261.851	69067.2	6634.16	4415.83	228.632	160220	13693	469004	7427.51	1596.3	4336.77	3115.48	1661.6	557173	504.316	208688	210491	6.66897e+06	16931.5	1.17024e+06	405.853	1.19546e+06	591297	995466	8444732	628.433	100818	399.338	23712.9	167709	10209.8	775120	83190.6	6120.38	130323	1.41261e+06	631323	7256.56	315728	3822.81	8086.5	2381.67	5764978	2848.11	6827.91	6453342	5.75019e+06	1.33032e+06
20090148	0	598.623	72866.7	5278.41	1992.88	248.871	70154.7	4061.58	637916	2344.64	15809.8	2263.72	540.792	2967.27	273839	605.543	485139	196733	6090916	1267.45	1.08758e+06	8.523	361981	585100	857812	5.13381e+06	478.616	131602	1914.86	15575.7	154278	2014.28	290668	78212.8	8589.18	48440.7	1.00852e+06	453748	7212.78	71616.2	1035.31	2819.72	4642.41	3.96353e+06	0	7110.82	4.37695e+06	3.94461e+06	877188
W141613671283	0	1870.25	83865.5	10125.8	4596.74	475.237	64623.7	47603.4	480000	2898.58	4951.08	912.701	2536.2	3628.48	710659	513.732	570240	226439	7465222	861337	1.90702e+06	409.898	708047	552296	590063	9677008	1818.65	36981.3	2097.47	49952	204873	1579.51	1.05669e+06	64729.6	7175.8	1.61563e+06	1.3228e+06	617664	14413.3	74577.4	2621.2	13303.3	21901.8	7.94408e+06	4723	11784.4	8907274	8014085	1.5388e+06
20100087	0	241.341	90608.7	2647.55	2948.56	191.219	74356.4	4524.18	259787	2409.81	2031.82	2417.28	997.936	2122	456050	449.585	537248	203636	6355909	47103	1.18283e+06	136.842	453628	607419	583244	6.64376e+06	3270.77	130060	866.033	19319.3	166829	2003.22	309646	72593.8	10002	348776	1.32082e+06	684669	1342.64	167638	904.82	5338.25	3806.97	6.69886e+06	3497.59	9270.36	7.38154e+06	6.66821e+06	1.08308e+06
W137513104028	0	1311.76	71107	8504.67	1917.46	1088.42	74512.3	45409.1	219395	4591.54	1028.42	922.091	3052.21	2022.29	661176	1942	777698	132744	6458391	316398	1.67328e+06	754.597	950246	523364	570415	8170307	1021.98	42324.7	2823.12	11790	145185	819.759	2.24467e+06	48863.9	6946.44	637343	1.4145e+06	442851	6548.33	192956	3013.12	9106.6	18317.5	8640581	3877.93	18719.5	9601547	8645943	1.30093e+06
W141613371866	0	2087.35	81419.6	4385.47	3960.71	561.761	55719.8	35067.9	117290	3510.25	1932.3	259.878	2511.64	4420.25	436112	426.982	438095	154789	5.75517e+06	416486	1.38657e+06	200.088	638691	324106	272663	8332999	1357.43	45201.6	2342.32	52030	168981	723.957	1.4157e+06	50092.5	4562.34	1.74506e+06	1.50146e+06	493660	5560.76	87967.7	834.839	8789.59	8583.55	6.89355e+06	2745.2	9493.59	7593462	6854159	1.34918e+06
20090415	0	674.672	69906.5	3547.02	2611.72	123.327	40842.8	4954.91	918903	2623.12	5380.88	2685.36	1441.31	4049.68	200269	773.836	432579	145649	5.29983e+06	64338.6	956809	29.669	569853	421788	1.01525e+06	6.44877e+06	656.033	126614	305.155	46243.9	163697	2023.86	318061	40048.2	4693.91	77126.1	1.16089e+06	421794	23426	198939	1756.41	9174.23	6443.71	6248023	1800.35	8164.02	6837162	6.20716e+06	805634
20140113	0	575.598	148527	4854.91	4500.89	390.987	83666.9	4027.31	199485	2625.93	2740.71	1608.81	3526.6	3676.89	558214	171.474	414768	278941	6.26472e+06	148050	1.28487e+06	9.327	707505	597062	543952	7266050	815.417	152814	908.308	14868.4	147153	641.024	544991	80876.7	7264.4	1.09679e+06	1.16844e+06	546197	2196.29	1.18233e+06	2338.07	8037.52	44006.6	6.34009e+06	9967.01	15618	7.03871e+06	6293867	1107831
W141613962278	0	1805.67	60875.2	3810.08	5410.85	804.308	40457.2	25270.7	260449	2520.77	4263.23	569.091	1521.02	3790.33	456789	346.616	401169	128418	7126039	1103216	1.15706e+06	440.678	786205	736234	149068	7377734	745.596	36534.1	1840.63	26866.5	175439	179.289	1.39536e+06	48796.3	4370.6	136430	1.06313e+06	467006	9828.88	192837	0	12613.6	27875.4	4.89135e+06	3894.79	19325.2	5.38927e+06	4.87297e+06	906197
20130197	1	1055.53	75928.8	3809.97	4208.85	369.291	51209.2	5941.08	430763	3338.45	2979.52	1059.12	1521.92	4187.58	415073	571.265	404126	150051	5566364	164826	1.2708e+06	43.648	529024	514931	611134	6.54973e+06	1792.51	150260	2696.88	181405	183347	342.594	283116	90268	3930.23	675007	1.05567e+06	504818	9702.74	518780	662.139	15926.1	70734.8	5.08997e+06	963.524	15607.9	5.48953e+06	5.06326e+06	954937
20130390	1	338.062	81863.7	5317	7449.66	605.958	62659	8824.56	432511	4564.94	3641.87	2464.14	3451.03	0	558018	979.136	267486	204188	8.18241e+06	18727.2	1.73563e+06	326.558	1.15889e+06	988288	403557	10898481	3063.66	167561	757.304	122523	238348	3186.2	457120	61318.7	5559.88	472250	1.25812e+06	558052	10631.2	676000	2303.27	11024.1	10451.8	5123536	4716.45	15027.4	5721328	5100543	1.20186e+06
20130126	1	615.633	93878.4	2336.58	895.615	109.347	105654	5397.48	775624	3178.42	3627.03	1390.5	2758.95	3013.06	397895	772.253	245548	208791	6.41863e+06	12016	1.69237e+06	107.711	750317	688026	484676	7.10973e+06	785.372	129506	781.949	148268	164897	2644.17	460177	66626.6	10413.6	210738	838850	513477	9548.88	902850	3323.76	11667.9	22231.6	2.67576e+06	2047.03	6685.97	2.94074e+06	2.43145e+06	1.02801e+06
20090298	1	895.75	32578.5	2569.86	6151.29	916.454	48626.2	5285.16	339286	3155.18	3771.45	2129.19	1043.89	2920.91	414749	674.333	541617	155697	6597635	162251	1.44818e+06	131.9	720344	877327	348321	9275981	2956.78	158101	14528.9	29970.6	168806	1554.92	228950	76492.9	5555.95	532141	852821	386769	8569.84	404047	996.95	13012.1	40377.5	4208204	2568.39	12644.3	4.75441e+06	4212198	803836
20150079	1	1573.8	103534	6031.27	6390.06	667.204	62425	4478.85	913693	4800.25	1774.91	1742.01	3611.2	1462.98	395866	696.145	144179	170916	6748023	1336.65	1.37919e+06	135.27	760797	541145	1.0097e+06	8.01893e+06	724.713	135445	1572.96	25330.6	212622	1006.54	855819	63037.7	7106.25	43175.1	1246990	420333	6556.19	251619	3005.78	7241.54	5399.76	6.98263e+06	3726.99	9398.69	7816683	6946001	1.09268e+06
20110223	1	715.653	95628.9	4677.46	86.696	483.963	97438.9	9639.08	371716	2787.99	4520.85	5674.96	2308.35	3547.22	605078	313.869	847062	179800	6231709	59555.8	1.50884e+06	39.669	590714	663311	557160	7.53602e+06	788.534	172782	1289.62	65074.7	168279	495.777	212818	70588.6	9642.71	31599	1236648	529109	12887.1	200010	1569.72	9078.23	10163.7	5.23057e+06	3056.36	11894.6	5.73985e+06	5177806	1.26255e+06
20060063	1	0	19645.5	2365.42	4799.73	229.139	30672.7	4281.92	299619	1655.78	823.579	2318.26	717.25	3334.72	259020	907.941	262931	112909	5801994	32928.2	958457	275.06	1.03615e+06	628681	268090	4400872	675.971	123511	5317.63	21355.1	85587.2	352.602	196329	43056.1	4633.52	195418	757791	220224	4166.6	120950	4633.89	9120.3	5241.63	2.70397e+06	873.31	6836.19	3.00441e+06	2.70215e+06	654904
20100135	1	0	18342.3	867.992	915.628	414.153	8719.66	2298.39	131366	219.438	731.218	1233.33	138.732	1683.13	106178	145.298	156131	49054.8	4067735	12493.9	460037	0	230774	170312	148762	1.95677e+06	0	34874.9	1934.73	11592.2	28322.7	111.993	92889.2	17079.4	793.059	112267	282059	102396	5256.89	30147.9	1189.4	2056.47	2132.5	1.31268e+06	405.749	1234.22	1.49723e+06	1.30588e+06	280880
20150105	1	2.197	56118.5	2654.92	2618.64	527.742	27889	4932.21	1.0005e+06	3003.35	1018.4	1790.85	2710.39	1715.39	213934	433.46	175836	107797	6808328	16693.4	1.2193e+06	81.208	841825	644406	556116	4.28738e+06	234.721	118152	527.563	76868.4	107850	2339.7	527005	24505.9	3828.5	14991.9	663855	318758	4255.21	563354	2509.56	2529.8	28074.7	4271739	1079.27	7008.17	4735203	4.22757e+06	736648
20110091	1	877.424	111279	6226.74	3300.05	219.888	64670.8	5883.18	482143	2687.6	2099.03	3623.89	2958.24	1432.05	369347	771.194	420645	137623	7704225	20283.5	1.16559e+06	161.111	1.50842e+06	701764	502067	7126579	1063.22	203489	823.133	30132.5	222429	3351.5	720507	47616.7	3948.58	47918.6	982358	362151	5084.36	245442	3970.21	10203.7	10375	6.41436e+06	2673.86	14849.6	7.13474e+06	6401495	1143728
20150050	1	1799.24	85051.5	4100.36	1067.96	116.858	84055.6	7249.97	1.05031e+06	3615.1	1966.53	1801.28	941.966	1361.15	428511	937.398	623702	131527	6944080	31720.8	1.52475e+06	99.291	992163	860750	863081	9079812	1631.79	236381	1632.44	235565	148622	735.38	390888	37642.2	5482.01	81615.2	686015	426433	9274.89	102535	2185.52	9190.78	2505.91	5.07053e+06	2687.25	10647.9	5665827	5036860	842106
20160040	1	1855.71	86633.9	7074.86	7426.39	464.721	93280.8	10653.5	483982	5628.62	5403.81	3509.46	3525.53	4776.22	385068	682.964	229616	171860	5.41258e+06	112308	1.37889e+06	125.07	764076	891569	862068	9405677	1032.52	103102	1021.01	31260.3	197591	3687.6	722308	56046.1	3988.68	465065	1.04937e+06	303835	4201.22	628863	2755.35	11663.8	9661.73	6.31031e+06	3358.47	16033.4	6886968	6295723	1.01452e+06
20060372	1	160.834	57000	3188.18	518.53	653.633	33904.8	3942.04	284238	1702.31	5683.38	536.326	722.074	3303.61	299047	315.319	83047.1	97215.2	4.4685e+06	682490	753979	138.828	320382	393388	417426	4921066	306.228	64837.6	431.526	12961.3	95128.9	1527.43	372422	45517.7	3779.12	689686	713079	219110	6427.65	510860	1732.97	3950.54	24089.1	3.55164e+06	1946.98	7229.64	3869005	3520537	726929
20160013	1	1926.26	81827.8	2879.09	878.915	334.686	97371.9	4941.14	988204	3570.58	2089.21	2001.24	1980.65	3389.76	257697	373.768	434342	138442	7.21788e+06	1.11881e+06	1.32009e+06	243.751	480789	799291	821733	7516404	748.75	124251	3238.8	26373.7	179947	1043.75	725729	60382.6	6862.79	201554	1.12504e+06	437520	5994.42	1.461e+06	4715.57	8780.76	98284.2	3917707	1656.99	6246.49	4274884	3.89405e+06	776664
20050065	1	169.684	18750.8	1456.58	558.587	847.934	29450.3	3506.16	137069	1532.18	6230.58	620.513	650.661	3607.77	90415.5	880.901	216914	70995.7	4.65888e+06	11062.8	469541	0	405698	404261	95506.1	4.24002e+06	185.973	48563	1578.47	12084.1	110107	132.488	226757	28811.8	1788.4	400710	582489	141464	1487.1	564967	5829	4149.61	4.41782e+06	2.10148e+06	1874.83	5871.64	2.31517e+06	2.11048e+06	404756
20120165	1	758.509	55927.5	6335.44	4919.55	400.547	77528.7	7940.45	433575	3564.95	1484.86	2470.05	2524.89	1313.64	407824	1097.31	552466	181258	6135575	206841	1.10011e+06	377.547	749986	731194	825960	7.22637e+06	2422.4	124645	1217.77	33954	184158	1632.95	495257	61557.2	5122.47	746388	1.43766e+06	463238	6045.77	396601	1983.37	19776.6	14059.8	5.18878e+06	3913.9	13114.6	5694138	5.10705e+06	1150382
20160074	1	306.489	94657.1	5403.73	1885.99	1528.09	78018.2	4541.08	858242	3095.68	4989.5	2788.45	3017.22	2355.54	371290	1485.78	679005	192868	6.26681e+06	3787.73	1.54964e+06	62.707	736435	714388	1.23093e+06	7.05009e+06	1329.97	191316	996.917	89018.5	179894	854.369	132652	69836.5	7015.51	219543	1.2334e+06	697613	9942.14	65160.3	1693.77	8153.4	4408.57	4.7928e+06	1436.33	8056.14	5.28084e+06	4745346	1.22888e+06
20150084	1	751.47	69546	3772.59	750.77	554.888	44433.9	6516.44	622592	3236.94	5812.39	632.184	2311.55	4805.05	406311	605.448	243749	150476	4.85889e+06	235147	1.35474e+06	63.069	478730	521681	393422	7.23227e+06	175.023	96413.9	1009.78	15554.3	143666	1917.55	396861	49511.9	6944.51	110587	1.06784e+06	488882	10150.8	1.12368e+06	2347.31	6360.41	67128.4	4010630	1946.32	12642.8	4419498	3.99776e+06	775278
20110152	1	1257.94	71967.1	4797.33	3216.28	428.132	54148.6	5428.83	363138	3278.56	1822.16	5433.79	1435.59	2605.58	337708	0	527214	187784	5.74391e+06	7668.95	1.02683e+06	73.692	529377	642960	932185	5.49757e+06	376.721	137189	2254.78	22823.8	167237	4650.98	900777	48535.8	5497.17	56066.9	1.83028e+06	494101	3351.44	152749	2422.82	8671.66	7644.07	5.85342e+06	2128.91	9885.8	6526957	5.82046e+06	1.07471e+06
20090197	1	883.715	62717.7	4018.06	1579.14	1325.1	60713.3	5921.31	448225	797.257	2763.99	2606.09	1440.4	1080.77	346146	69.399	503085	187304	5385477	42677.6	1.23584e+06	414.708	1.30839e+06	920188	959086	10182785	379.988	170087	3400.69	17980.8	202509	3383.84	350152	67056.6	8128.35	36639.2	1.33199e+06	397358	1860.62	136191	5660.11	11912.2	4637.08	5394529	0	6757.28	5.98171e+06	5331421	877217
20120129	1	284.647	89840.3	5747.89	2579.75	387.41	46352.2	4282.22	666442	1612	20368	3102.16	2237.57	2024.29	312587	684.292	626812	213022	6.78096e+06	33082.9	1.19812e+06	201.29	478932	679826	445816	7.85134e+06	347.899	119664	2040.35	26821.1	156024	2760.91	254968	69971.5	8155	246808	1242010	643252	9121.29	253115	2660.87	9635.98	14246.1	4628205	2624.7	7714.2	5167290	4.56328e+06	1.11999e+06
20120234	1	1561.58	89410	3097.81	3286.69	1716.28	66803.2	5724.43	208850	2848.45	3197.05	1627.66	2730.47	3463.66	545718	770.668	460942	201938	5709781	106224	851132	94.026	721155	418289	193850	9821413	448.41	112749	1316.05	26140.5	169088	2326.85	262720	74700.4	6168.55	274966	1.15493e+06	474229	8761.18	710578	848.756	7348.44	21013.8	4.70094e+06	1297.3	9380.57	5.23748e+06	4645556	990201
20090303	1	165.17	86714.2	2715.44	2284.62	461.156	31106.3	2957.97	460605	1802.19	2919.93	923.16	694.312	4215.42	241623	500.057	333392	143555	6076231	57431.1	806845	15.72	363427	364756	282402	6031616	141.19	126207	1083.27	20931.8	138149	524.755	299588	47620.8	4692.53	148580	1039018	305696	10757.8	109017	821.358	2639.97	2788.73	4623568	2138.08	6620.67	5.06145e+06	4.59601e+06	791113
20150110	1	1123.15	42655.4	2739.59	2716.65	306.489	61340.8	7769.12	417904	3154.81	3544.63	3051.5	3042.95	1782.74	623053	239.118	417643	199537	6090731	390266	1.67576e+06	84.471	851518	589090	692756	5969536	1021.88	163178	1145.04	25543.4	190905	3591.39	593977	58561.3	6603.69	43188.7	1433199	597964	10517.9	800032	3986.39	6920.15	38856.4	4.68236e+06	1571.9	8590.35	5210276	4.6619e+06	966137
20120141	1	1137.17	111182	5428.37	2312.56	382.664	56324.3	5615.06	846738	2681.54	3560.7	1402.01	1500.16	2033.8	335438	435.935	600263	155979	4.63745e+06	66574.2	1.27417e+06	9.833	541468	487099	455688	8.33555e+06	357.051	184961	892.127	37493.3	171642	250.396	338014	44185	6013.17	168964	1.12584e+06	323604	5378.68	67812.1	2086.33	7753.31	1656.55	6252727	2607.43	11762.7	6760034	6.16384e+06	1.08346e+06
20120203	1	679.859	68584.2	6740.77	11366.8	0	70167.5	5225.83	401997	5152.22	3345.05	2586.58	3742.87	1703.78	550710	557.23	413578	179124	6262567	32199.2	1.56938e+06	182.259	1.25506e+06	777211	585919	11074720	1807.49	267997	1331.76	182268	257977	1539.89	478975	60346.2	4622.45	1.44523e+06	1.24312e+06	453765	17920.9	2.03801e+06	4779.25	24098.7	1.06307e+06	5.06561e+06	2617.06	15174.1	5.68626e+06	5.08146e+06	1.14124e+06
20130304	1	1624.17	28270.7	4225.03	1808.33	124.271	83451	4755.14	472057	2651.79	2866.41	3057.69	2727.73	2860.97	539100	603.728	279941	156541	5.1956e+06	73914.5	1.31215e+06	211.891	776951	1.00946e+06	752738	10655377	3700.3	138100	2513.11	42696.2	202927	3247.11	972454	77682.5	6189.46	363101	900050	322345	6263.28	1.5424e+06	705.464	9597.17	922971	4.61855e+06	357.867	13740	5124236	4585151	749110
20160033	1	1147.32	89721.4	6198.02	5079.71	188.874	56043.9	5648.33	519005	2687.54	670.745	1684.09	853.171	2473.44	311532	259.908	460918	148806	6604549	68820.9	1.31138e+06	25.9	708579	763433	574858	5.87914e+06	495.295	203795	1953.35	26741.6	142030	482.019	596156	32578.6	6661.68	233927	935383	411588	13094.2	146442	3357.34	4815.67	4855.35	6.07856e+06	2057.01	10599.2	6.72597e+06	6067789	1.21822e+06
20130014	1	569.971	55945.9	8322.33	5366.17	270.577	82830.8	4710.38	513053	1871.96	1200.32	1525.71	3535.73	2809.98	259876	813.102	473247	93081.5	4382261	2988.41	1.14224e+06	16.501	1.1818e+06	560915	317180	6688995	1333.11	105040	583.625	95193.7	135861	1810.71	401496	34174.1	5448.3	56190.2	788862	255585	7585.33	74272	2892.82	8714.45	4471.67	4.01172e+06	1795.78	7038.8	4.37913e+06	3.97397e+06	659997
20100049	1	808.727	34427.4	5136.36	1310.16	337.172	85647.1	6652.26	331951	1405.55	1427.02	2540.07	2271.03	1315.94	349784	964.732	505383	156233	7078856	80035.5	1.39999e+06	88.193	826348	745779	696790	7.79138e+06	4627.71	164935	2908.27	22288.8	172661	1305.82	323626	52707.7	5798.45	882659	933208	372560	5290.81	363482	983.954	18984.4	15524.2	4.11933e+06	4744.15	13718.5	4.67536e+06	4.11468e+06	797167
20120173	1	786.284	61264.9	3356.43	7294.87	861.485	43825.2	7631.04	676991	2542.35	3340.01	2099.64	1290.91	2570.02	357961	639.113	651161	205347	6.47999e+06	43361.2	1.36538e+06	249.032	831362	907309	644438	6660857	409.667	157269	1466.11	118953	190617	3696.45	519774	68566.1	10054	388353	1.20449e+06	569449	9006.87	203092	4068.68	9313.78	5443.86	5.01778e+06	1495.79	8376.12	5453594	4.98122e+06	1.30586e+06
20130266	1	2258.9	90933.5	4769.16	7117.78	650.324	64733.6	7374.46	380245	2128.74	2478.34	1169.18	2949.3	4077.23	463394	767.974	511434	199504	7.00149e+06	166342	1.54431e+06	129.752	996572	718204	942811	8147931	1194.84	145949	1700.65	81197.6	172843	899.544	430686	80551.8	7386.29	881932	1181413	408276	10781.8	1.21138e+06	2489.11	8599.39	101961	4.91078e+06	2065.44	16812.3	5.35369e+06	4.8442e+06	1.1473e+06
20140058	1	1315.51	98952.6	17428.2	1284.25	160.24	139512	8104.53	541960	3820.07	2518.59	3105.08	4228.15	1915.32	703650	363.019	544865	184202	7423639	480590	2.14623e+06	298.903	1.41147e+06	746079	810783	9225577	2254.19	279533	1920.9	28337.7	236469	1506.62	821187	42177.6	3862.18	3.27883e+06	1.45062e+06	451190	11325.2	198432	5072.45	12170.7	4882.19	8368058	4837.14	10529.8	9309015	8.36332e+06	2.93914e+06
20110171	1	1112.14	55914.2	4232.63	1124.23	585.663	50800	3813.09	240074	1961.64	5892.59	1629.96	1582.26	3930.32	457879	143.374	598416	200810	4715799	959727	1.13258e+06	79.016	567166	721428	875906	7.42545e+06	1661.15	169484	1266.62	42724.4	192273	210.996	249756	101281	9003.27	136602	1.10893e+06	382868	9711.69	338613	2958.22	11467.4	12671.3	4.4393e+06	2651.1	9879.1	4836015	4377603	1.18977e+06
20120175	1	1097.47	87223.7	10745.4	1659.91	33.121	58442	6469.63	547957	4147.44	834.856	20998.5	4761.56	3314.94	601714	471.216	599568	163787	6764125	290885	1.86127e+06	80.84	501919	721028	1.34494e+06	7806469	2251.42	182290	1451.18	24528.5	175758	3994.38	1.15856e+06	48929.5	5468.29	153288	1298926	458066	9861.55	319820	19961.4	14897.7	26978.8	6430325	3513.69	16849.8	7013176	6367076	1.30448e+06
20110215	1	1116.17	62891.8	5168.49	5861.66	671.351	48644.5	4744.46	702294	3847.11	898.976	2329.65	2677.82	2997.2	431264	0	402118	140549	6.8579e+06	117144	1.40428e+06	307.29	501476	731826	464902	5.79755e+06	849.522	135960	1922.32	85944.8	137792	1188.33	591130	36276.4	5481.73	601874	930798	399121	7514.61	204100	4093.52	14522.3	5277.63	5.00258e+06	2538.31	9413.27	5.41127e+06	4971447	1.11448e+06
20150053	1	509.583	63525.1	5399.77	8674.17	1351.23	79966.3	7938.87	295885	3112.79	3140.81	3436.56	3107.06	2987.89	487052	687.854	572453	191964	6.6866e+06	82479.5	1.45874e+06	120.178	713200	806123	767589	7.75175e+06	1739.92	157004	662.144	46966.2	164471	2110.09	479575	66674.4	6752.37	951838	1.21999e+06	529003	8874.9	552064	650.345	13517.6	21061.3	5288976	5326.58	11806.4	5836161	5.27866e+06	1.09713e+06
20140007	1	563.846	101951	4291.45	8598.19	792.98	62451.1	3536.67	811448	2705.25	9561.4	948.609	2422.42	3548.15	450516	176.195	192872	221379	5879129	24808.7	1.56478e+06	48.643	734250	850778	499288	8.35388e+06	770.4	137933	875.5	95930.7	152278	741.545	327712	59105.8	6148.08	506470	1.33794e+06	568872	20995.9	499654	1008.03	10485.1	13834.9	5657489	0	7764.16	6267838	5638457	1.02858e+06
20080030	1	184.01	124370	4317.3	6322.15	347.834	51745.7	4959.57	644164	3020.97	4897.53	1124.95	2801.18	1397.51	344086	1200.75	263947	173742	6.35205e+06	7681.94	1.34217e+06	99.409	719427	690872	476625	7510615	852.893	125002	784.125	91125.2	163918	1869.4	314241	46923.6	2908.73	2.34768e+06	1.08063e+06	344040	24718.8	788318	4209.23	13465.7	25778.5	5.20803e+06	2125.29	8556.26	5753426	5.16099e+06	845201
20090464	1	365.42	77130.5	3214.94	2777.87	312.297	61724.8	6044.12	552375	2281.61	5479.22	6988.44	1349.7	1863.96	358117	687.229	582782	170335	7954857	4110.18	1.41837e+06	203.244	767662	816940	765860	7156816	702.092	158351	4010.95	39454.9	188328	3648.51	312365	61770.3	7942.73	279798	1.18403e+06	345946	7959.22	145219	4942.07	12132.9	8577.9	4566084	1230.14	7902.72	5043820	4.51796e+06	985361
20080212	1	556.16	55161.9	4863.53	4854.28	509.818	55938	3364.21	392450	2423.82	5583.87	3091.21	1176.54	2444.19	414109	701.635	589856	184897	7136803	144820	1.49735e+06	80.836	788660	805455	568245	7419466	1757.64	188164	2655.22	85666	198977	1509.77	162213	67149	9365.95	625436	1.31869e+06	422021	17786.9	289305	2246.22	14372.8	24435.4	3.86871e+06	2980.94	12674.4	4.28543e+06	3.82267e+06	993698
20070037	1	1330.76	56517.4	3939.33	5894.47	484.669	31197.9	4716.94	651718	1346.54	3853.24	2064.06	775.393	4487.55	263887	528.979	439711	141254	5193746	7111.49	1.34757e+06	37.25	512222	644297	332894	5.74363e+06	1717.88	108081	1391.39	29329.2	160751	172.701	414258	37478.4	4284.29	1.72393e+06	920662	242142	8921.84	97293.4	1710.09	7537.89	7929.16	5617184	1886	6804.78	6.15757e+06	5598519	938897
20090433	1	1470.86	66897.5	5219.84	10943.9	357.892	44170.6	5328.41	445634	1833.4	2976.13	2547.02	1231.39	2443.53	359163	960.059	527828	120979	6.31822e+06	72659.2	1.26205e+06	111.89	349264	773678	657255	4.71225e+06	120.866	140591	1868.87	24689.8	186869	2338.04	532386	56909.1	4981.61	367048	906523	254690	2606.62	103357	2092.56	14975.8	3519.32	4.37757e+06	2185.11	9239.82	4803690	4324016	887370
20100196	1	423.347	64359.1	1722.24	3435.13	110.348	23149.1	3859.05	323694	1483.81	3103.75	1796.61	621.341	4669.4	197794	514.974	240251	82330.9	4.47852e+06	1640.43	705369	24.476	260654	242959	300173	3351052	409.382	61757.5	180.094	36451.6	73115	645.026	107534	38305.6	3360.59	67439.8	646899	172034	4142.37	189155	2547.53	6149.7	7183.77	2.46386e+06	304.311	4679.11	2688968	2.44786e+06	449557
20130242	1	488.424	94138	4353.79	964.414	319.929	65080.7	6788.05	793915	5087.18	3249.68	3866.6	1708.47	2834.18	511298	715.857	420567	175466	5997995	167679	1.40552e+06	1687.61	891769	650044	327127	7688904	1355.22	160878	2508.77	162590	171596	7136.42	574749	47108.3	7164.97	63271.2	1.29753e+06	472854	8214.01	148182	1487.52	8122.97	5062.28	5.9269e+06	3959.92	19337.2	6499876	5.8971e+06	1094289
20130111	1	278.469	85780.1	4854.9	8853.82	476.87	52711.8	4601.91	316087	2472.15	2952.07	1202.67	2349.66	3771.93	294880	0	361711	135401	5954632	145237	1.19799e+06	821.066	498067	446291	456063	6.4367e+06	303.083	114985	531.5	510321	121312	765.15	180302	43487	6616.75	669652	1.13794e+06	435062	10539.6	287800	3480.35	10817.1	13990.3	4359650	2445.37	8821.83	4745485	4320611	932947
20120064	1	847.37	53943.9	5228.36	11650.9	410.74	58592	6652.15	372006	1976.11	3321.42	1331.85	319.708	3718.68	371483	1803.92	527397	156504	6097446	28304.9	1.26234e+06	149.832	658838	606702	372059	6700792	162.131	83924.4	1082.42	46283.2	151980	324.898	376394	55276.2	6131.62	521818	999478	429041	6090.65	555948	6430.09	6722.93	48914.1	5232598	1961.53	6089.6	5.69726e+06	5.20312e+06	517662
20120078	1	544.975	62290.6	2689.76	22697.1	254.846	42641.6	11931.5	369791	3941.39	6684.09	2050.44	2559.16	1285.96	341087	3167.3	466310	178245	4958978	485505	838484	179.533	519480	758154	454357	7654321	535.764	89985.3	3821.74	7099.26	192229	1250.09	432333	52769	5987.16	1.00962e+06	1.01283e+06	376735	20511.4	782887	4438.63	12370.3	39147.6	4867107	1504.49	8175.83	5421693	4847208	763672
20160016	1	0	86323.6	4609.11	4524.83	275.191	44992.3	7476.09	441225	2941.47	4527.99	1505.28	1001.6	2132.8	469813	320.205	77235.3	226530	6.3717e+06	1053.25	1.30604e+06	52.242	813786	684078	791246	5.78814e+06	977.064	95606.1	67.177	65827.8	141894	1261.03	611078	77661.1	7787.44	2.40005e+06	1.15239e+06	560888	6888.14	3869.16	4751.95	7647.98	574.629	5185452	1727.97	8253.64	5.62801e+06	5.14293e+06	1.14396e+06
20130167	1	1016.22	75246.7	2860.41	2331.31	385.375	83335.6	5486.79	663016	2874.07	3019.14	1747.83	1440.36	3206.15	336513	376.162	505416	181665	6019657	84439.8	1.50191e+06	56.1	595106	840487	354908	7178026	890.791	181349	1980.32	33060.8	151881	409.427	119726	69942.1	4360.3	254395	1.21204e+06	488349	8939.84	233606	2748.92	7132.4	13749.8	5.08315e+06	2553.91	9721.66	5.64129e+06	5.02615e+06	955973
20100266	1	601.512	130645	5309.15	1976.29	236.854	51883.2	4534.54	880508	1823.91	6745.23	1940.88	1500.68	1980.83	389906	280.19	657224	205673	7883807	34947.6	1.38012e+06	22.046	1.29943e+06	446977	1095618	7.23348e+06	1108.06	166210	1670.64	19937.5	193524	89.321	375768	69518.7	4866.86	51644.9	1.1397e+06	571766	4212.43	204103	4056.43	10139.6	9465.03	6.67563e+06	2407.68	12206.5	7.43358e+06	6.63876e+06	1.40957e+06
20120002	1	466.628	75072.2	2599.51	1726.55	264.883	47378.3	6435.98	1.00692e+06	1452.93	42837.9	1840.13	162.904	2043.97	277957	3786.45	418151	171870	7363656	1873.05	1.60975e+06	53.736	703378	748536	674867	7206837	136.671	100760	3764.95	49485.2	211475	781.055	238515	103087	8337.22	131287	1.01424e+06	449042	4025.23	114610	4966.49	10625.6	3293.17	4679655	2440.47	3983.9	5.14922e+06	4682353	636290
20120304	1	866.57	79284.8	4023.92	1425.87	429.774	43515.3	3950.79	463008	1992.37	16585.7	819.221	411.73	2992.04	182208	392.974	369583	114248	5692585	768.743	904516	107.259	400336	499652	482898	5.6035e+06	363.547	103140	4434.3	13233.7	141889	240.95	338386	64854.1	5567.84	879086	1.10057e+06	310154	1548.4	66006	1487.67	4243.88	1577.92	5.00867e+06	2366.7	5377.5	5.49038e+06	4.96188e+06	855679
20090380	1	2342.89	65585.8	3254.29	2562.37	178.044	40585.7	3975.53	265047	1373.86	1817.71	3158.49	1057.75	3377.4	427083	204.408	460319	143127	5.82373e+06	679.643	1.37773e+06	18.172	434837	513480	430863	6.25207e+06	1530.31	127825	3203.21	22446.8	136613	1613.01	245052	48085.7	6292.78	349486	941513	321283	3384.99	107314	3810.26	6783.86	5902.9	4734777	2415.2	7968.02	5.24145e+06	4773185	800914
20110141	1	989.583	56005.9	5272.59	2589.3	243.199	47046.2	4675.4	315694	2569.61	2382.26	992.687	702.685	2961.27	379899	532.383	742153	173631	5.34917e+06	88804	1.16547e+06	22.227	330961	582003	364559	6515305	562.911	118920	463.873	16263.6	154119	173.744	288871	75139	6472.61	81742.7	1.15842e+06	389407	5834.5	68164.7	1048.28	5131.62	2377.92	3874121	1249.28	7941.03	4.23897e+06	3.84733e+06	886639
20160051	1	892.8	87797.1	5167.09	90085.9	545.196	103856	5297.69	632358	1886.75	3632.91	4000.54	795.095	1775.63	470982	363.495	820080	206068	7.15525e+06	13652.3	1.89004e+06	27.826	844024	884763	959375	8005906	1279.04	130875	6786.35	341841	113343	1445.14	223041	35545.2	8505.73	206761	722622	519672	8689.31	160712	5967.67	7954.77	9037.18	4.82035e+06	2924.96	7232.35	5372410	4794809	1.2489e+06
20120135	1	837.959	118841	4470.84	1048.84	548.69	49954.9	6104.29	787601	2635.17	8418.45	686.815	2702.25	1297.14	277683	489.629	491815	145870	5477539	12904.6	784951	27.19	432260	574266	668531	7789399	326.55	123581	1130.05	98465	172760	427.785	131605	59740.9	7610.07	164268	1.0483e+06	398894	17344.1	323290	3790.84	8018.77	13439.6	5.11194e+06	1335.32	6679.81	5.6082e+06	5112585	741308
20120140	1	237.255	41460.9	4722.28	18364.4	387.862	58247.8	4769.86	347777	1815.8	2190.99	1550.18	1831.73	2068.55	245492	291.461	314332	153271	6.11292e+06	84183.4	1.33077e+06	0	702616	605955	327742	8714376	1158.49	91604.9	13942.4	22991.4	184832	1268.71	367582	36689.6	3245.49	2.05242e+06	1.22793e+06	285413	19714	600487	3474.06	21687.6	50093.7	4202396	2367.39	7911.62	4667726	4.15299e+06	739929
20110189	1	888.63	107319	4532.68	3835.12	421.092	59966	8358.12	385324	2665.66	4981.81	891.66	2176.89	2767.28	526736	440.184	816718	228632	5.13106e+06	63531.5	1467312	0	560770	627441	716679	7046045	498.993	156139	1570.56	926147	189147	431.785	140796	72305.5	10279.9	219136	1.43389e+06	649352	14667	443919	5248.46	9467.16	43305.8	4818691	1818.27	9070.56	5.28305e+06	4800814	1167290
20120005	1	121.266	65925.5	5185.81	1101.37	467.926	77338.9	8491.59	770335	3540.85	3983.64	848.305	3156.61	1184.25	318643	309.942	340973	157057	6.18877e+06	3202.82	1.37221e+06	128.767	701539	513935	736866	6.97172e+06	346.78	113942	469.542	39426.7	229029	2234.47	457519	39584	4314.95	98586.9	1293903	359634	7958.1	225880	6249.36	5416.3	5071.47	6.43988e+06	2294.57	8442.12	7.15323e+06	6.42254e+06	986676
20150097	1	1033.38	87282.3	4021.51	4866.82	517.986	95495.7	5808.24	514534	2256.46	6653.02	688.639	1207.27	3351.13	297107	373.887	636921	184656	8134294	6671.22	1612076	25.076	637946	871057	486777	5827264	1075.81	105379	1315.04	134899	129167	539.978	320180	61542.5	9170.29	1.09932e+06	1.01072e+06	500822	10889.2	2.08796e+06	4684.93	8881.74	862773	5.11405e+06	3019.85	9376.37	5.68615e+06	5.12061e+06	1.00292e+06
20100219	1	621.974	83862.1	4024.07	1835.5	410.8	54362.4	6562.77	316335	3364.6	4871	2986.13	1864.63	2090.33	428515	810.615	624311	181545	5205966	41108.2	1.38943e+06	0	595196	640229	739854	8.10452e+06	376.945	174470	1563.1	20891.3	186392	1893.03	377118	64505.9	6638.22	326569	1.27652e+06	461073	10842.6	492023	4668.13	7537.29	53388.6	5869218	1675.97	9020.99	6547025	5821818	1.33028e+06
20100141	1	213.971	59431.8	3277.53	4537.68	490.334	48737.9	3785.59	97408	1735.91	3103.93	1543.53	499.533	4692.31	353003	522.207	494566	176131	4188937	31030.8	593640	118.603	456401	586920	283077	6753835	981.809	146798	1037.55	3267.43	147564	2161.59	452212	86974.9	8676.35	175904	1.06322e+06	407497	3645.04	124823	1655.02	5169.77	4900.9	4.03048e+06	1606.64	6846.73	4.4371e+06	4.00575e+06	906921
20160035	1	362.125	72650.5	3472.12	1341.01	243.562	42396.3	7727.57	659013	3239.47	1976.92	1032.69	3530.17	760.355	364153	337.989	626770	165505	6985241	46666.7	1.34601e+06	341.534	941386	707513	388987	7.16044e+06	302.283	128875	119.695	56509.1	178356	2345.1	354905	45604.7	6627.23	155061	1.09932e+06	459646	7571.7	223805	1931.56	4439.75	4401.61	4.83033e+06	1633.42	6554.6	5.46177e+06	4775403	1.04989e+06
20110239	1	721.674	99793.1	4182.56	2382.95	801.146	110938	14319.8	314926	2741.81	6638.22	3295.62	2888.87	4721.53	560211	480.259	557382	160580	5.45211e+06	12809.6	1.44569e+06	54.111	584403	505567	677100	7.12177e+06	155.437	83545.5	1869.44	30833.5	161129	2046	284897	80841.8	7316.3	269086	961151	572966	11208.6	339973	2727.95	9511.42	10383.9	4.67337e+06	2696.86	8202.49	5.07953e+06	4615199	1.0769e+06
20120236	1	294.836	39407.5	2124.22	6742.84	185.247	39258.5	4684.73	233186	2423.76	1401.03	2157.65	2347.18	1627.05	245249	48.78	406734	165084	5251080	1032	767290	176.943	418973	435550	327988	4.54088e+06	252.456	91082.9	492.849	12556.6	125482	1629.86	342580	59932.7	6362.65	340449	1.11773e+06	299342	5073.74	238846	3830.54	4059.27	9044.16	3.48426e+06	1127.35	5775.36	3819878	3.45141e+06	739962
20130034	1	1203.38	76938.7	7922.58	2658.39	796.811	62530.9	11636.2	460063	3151.79	1110.2	3928.76	4002.97	2516.16	638913	302.214	439376	156793	6164917	103301	1.94624e+06	367.742	902460	650095	650838	8.16252e+06	2881.93	207318	3003.43	29676.1	193412	1758.72	815318	45345.2	4218.2	300064	1.60814e+06	591975	14234.9	1.7356e+06	1768.99	15232.2	73975.3	6547358	5035.08	15459.9	7367281	6.55541e+06	1.28391e+06
20120181	1	900.239	99021.2	7062.58	1142.7	1745.34	58235.1	5567.73	903279	3062.43	2295.73	5770.48	3231.27	2628.58	405825	466.87	450676	227755	6.43256e+06	22380.7	1491968	493.826	900432	685225	674722	6.00336e+06	1092.57	198674	2833.37	33698.7	169852	7184.79	867654	49179.1	5491.99	1.30604e+06	1.15579e+06	556706	5383.58	152886	3088.14	3904.41	8180.2	5253153	2065.59	11982.8	5804423	5221134	1.04505e+06
20120315	1	863.05	64909.2	7026.27	10621.9	373.115	59678	5613.25	552776	5199.57	5339	3357.1	2442.85	2950.01	582725	1548.91	391272	201599	7017593	291540	1.74245e+06	240.928	840770	650294	951322	9662104	1046.83	190539	1480	90135	203753	4838.23	695627	99772.6	7250.9	871723	1.19667e+06	483002	16255.4	820400	3314.61	21321.4	22093.3	4.01941e+06	5950.77	26324	4.37925e+06	3.97985e+06	1.36766e+06
20160017	1	677.549	49100.1	4180.89	1123.87	0	65070.8	7171.69	598550	4296.58	3208.58	4657.92	4334.56	1507.65	522237	305.126	489962	191073	6109443	3344.81	1.79994e+06	309.151	902635	554488	1110682	7373989	1733.12	245822	5364.35	146847	194531	4930.33	243962	67647.6	5773.53	777528	1.20319e+06	441035	11778.5	80832.1	3285.31	12074.6	1912.54	4.94991e+06	2566.89	10442.4	5555967	4.94007e+06	1.03343e+06
20140041	1	1144.33	56263	5625.77	10365.5	676.068	67808	6393.7	356532	2774.7	2025.27	1141.35	2368.11	4153.62	376848	554.009	240250	144936	5940985	34301.9	1.36762e+06	8.232	587250	730211	237343	7492656	7795.5	119711	529.578	64515.9	164118	986.558	530763	48964.5	3901.33	785469	1.16081e+06	344079	5446.98	21142.5	1290	5320.87	1679.01	5.10882e+06	2501.6	10280.1	5581943	5.06156e+06	979598
20150119	1	0	95384.2	7730.09	407.163	308.466	90686	6772.52	680308	2866.14	2587.39	2334.97	4980.07	1002.57	475244	176.323	200238	148609	7366750	22978.6	1.60679e+06	0	1.14196e+06	570377	538536	10031175	1712.94	221232	542.979	31689.3	213682	1260.55	649969	44001.1	4722.08	2.4454e+06	915641	393440	3858.94	639821	5186.6	2588.44	16517.8	4.65169e+06	3366.74	7202.71	5342379	4.59015e+06	1.0795e+06
20160019	1	248.896	75038.4	3314.25	3279.17	484.478	60795.1	4085.39	654073	2961.04	8464.5	3946.7	3828.33	1490.43	304719	322.244	61279.9	166687	8.2615e+06	777.987	1248613	7268.74	870150	681975	699060	7453020	819.524	132869	567.573	16623.4	161185	1528.2	718214	50386.8	4397.78	249795	1.02042e+06	342720	2041.33	12942.2	8583.18	4183.08	11931.9	5464070	1703.8	5386.8	6.03359e+06	5422062	872776
20160077	1	1314.57	97651.6	5687.77	2485.88	393.82	92229.1	6296.42	1151422	3887.58	2673.6	1440.17	1169.25	2872.89	460268	730.889	398430	152208	6.04711e+06	469816	1.64735e+06	1273.95	579518	627114	421548	8833793	1529.41	169545	5619.45	145980	174825	968.041	312026	48625.2	7308.71	1.04924e+06	1.16005e+06	405834	15951.4	110152	5460.28	11134.8	6564.32	4.76983e+06	5700.22	11342.6	5228091	4.7768e+06	986850
20140048	1	408.455	37867.9	3194.34	12804.5	700.433	35722.5	5163.58	253267	2712.34	1438.77	2163.57	1437.15	2800.33	295571	575.705	511015	115697	5.75058e+06	15755	981270	46.076	569184	644730	383584	5.26872e+06	1624.44	146469	418.556	56480.4	143681	1340.93	620034	60212.5	3507.22	136514	882448	319085	4999.52	154950	0	11833.5	5564.18	5017089	1266.04	8992.73	5484836	4987456	873075
20150078	1	210.174	35738.2	2717.31	32127.6	409.195	39535.3	8708.35	456906	0	3849.48	1625.04	2267.21	1012.45	325997	246.725	326710	127563	5705685	2386.57	848764	47.405	592004	592725	371224	6916869	1588.98	77214.1	203.164	118728	161044	2575.63	290740	76782.8	4823.38	183843	887762	262527	12728	147616	956.216	4319.91	2000.64	3.52257e+06	1320.08	9772.45	3905882	3501947	703690
20140178	1	463.779	83480	4583.27	4954.71	266.323	170253	6818.11	299629	3658.64	3314.95	2788.68	4512.8	2052.58	418893	193.273	298124	213482	7.2329e+06	65036	1.58393e+06	210.296	1.08015e+06	1.07753e+06	762700	8622956	1569.24	119843	3633.65	37802.5	175044	1951.01	409672	65992.9	6777.48	1.62483e+06	1.10287e+06	541926	21728	856413	1530.46	13141.6	20877.4	5.25113e+06	4790.79	10371.1	5873281	5220497	993973
20110144	1	1026.12	90274.9	5010.58	1648.89	319.879	48683.7	4935.68	398181	2692.66	3578.21	1018.9	798.209	3091.18	308231	531.151	529126	141465	5507517	31245.2	1.28161e+06	12.275	662111	607500	622935	6.40754e+06	975.279	149283	1302.04	46953.6	156530	930.511	398109	46377	3687.15	67165.6	1.09468e+06	391007	4700.47	143880	4453.7	7774.67	5007.34	6.18652e+06	1585.16	11410.5	6.77095e+06	6.18057e+06	1390941
20150085	1	1080.14	59817.6	7538.61	5831.27	1941.27	54804.6	4134.06	615966	3458.58	1291.71	1610.3	2828.72	2043.18	378145	731.172	334520	148479	8.25212e+06	271238	1.55712e+06	223.623	683371	690950	357838	7996249	806.57	247311	2108.77	36773.6	202550	1024.45	561526	46496.3	5222.21	697890	1.26467e+06	400281	10031.2	250429	2800.27	23679.1	8228.9	5587957	4737.06	14000.2	6.20667e+06	5566637	1.14945e+06
20060021	1	13.91	29941.2	1779.38	462.127	195.207	48725.1	7461.11	220675	1866.09	2084.11	21971.2	2070.26	4358.65	260393	176.211	336328	96183.5	4829738	110720	733493	125.948	454486	414585	359889	5090756	293.595	101990	1864.22	21142.8	94596.2	1124.15	299526	54492.7	1864.72	845542	753821	297226	26270.6	77642.7	3406.08	4744.2	10602.1	3.23165e+06	4900.93	8184.06	3.54636e+06	3.22978e+06	665512
20100097	1	0	15450.6	1120.74	539.509	226.826	11062.5	2927.26	108428	370.599	944.417	2185.35	59.744	3116.61	86627.7	254.001	152581	38206	3.58884e+06	22468.5	309287	9.112	673901	162248	152623	2.04862e+06	24.857	25646.7	3538.53	5706.15	40249.7	472.612	93020.1	26746.6	1113.72	47779.7	277403	93612.6	1877.96	36206.8	2010	1528.95	2908.78	1.11867e+06	302.456	1329.82	1.25428e+06	1.12591e+06	208327
20150101	1	583.175	80409.6	3447.51	1397.63	486.084	51231.3	4636.16	464518	1483.81	1088.93	934.425	1541.35	1755.26	343354	2146.09	463336	151427	6756214	5214.62	963528	81.909	577445	425183	522352	5927891	1276.39	193817	298.446	46489.4	146481	992.311	420978	68180	5731.77	41203	1.02288e+06	546751	2731.37	356930	2678.38	4217.2	11317.9	3798084	2090.99	8076.62	4.11974e+06	3.76566e+06	768763
20140099	1	687.096	74300	1670.55	1218.13	613.437	98861.5	4432.96	483271	2478.85	5608.36	2064.78	1086.03	1947.1	398551	580.758	611025	172130	6.29742e+06	17789.8	1.22555e+06	252.998	651696	611289	536950	7.56355e+06	266.695	131029	1158.57	14887.6	178941	73.409	49134.3	65595	5957.1	282910	1.01193e+06	416229	10051.6	74942.3	4403.48	6945.95	2651.65	5027715	4126.34	9740.39	5677937	5000819	945895
20150029	1	229.148	42311.7	2714.85	5271.4	178.459	51686.6	3853.22	356986	2729.51	1349.55	1795.82	3317.64	2740.45	420994	438.161	225170	231018	5988761	8695.72	1.22183e+06	97.224	683470	582803	443158	8.38532e+06	481.589	76059.6	255.015	86374.8	161727	1784.26	542022	53810.1	6469.55	831198	1.16578e+06	413581	16889.1	846449	2010.24	39052.1	12144.5	4.29431e+06	2553.52	9216.09	4.82945e+06	4296672	807616
20100100	1	517.255	74636.7	4212.56	2052.57	410.312	123148	4676.65	343009	1850.92	6699.15	1656.66	739.19	3027.91	253831	418.765	537812	155897	5.99083e+06	72735.8	1.2098e+06	80.027	559020	558704	704263	6344489	694.226	156820	3385.14	52089.4	159858	848.839	185735	89678.9	5191.39	594122	1172333	405662	8472.09	118990	947.163	11199.3	8249.75	4722596	1960.72	10396.4	5.18082e+06	4.70516e+06	1.16315e+06
20110220	1	874.841	61226.2	10563.2	6886.76	203.493	45201.8	3639.67	173194	2887.07	1064.36	1031.61	1715.88	2948.78	578082	447.252	841775	214260	4066364	147076	1.57385e+06	1.621	316340	478715	439406	7485791	2122.91	139172	1335.52	18981.8	152291	133.715	305635	59603.6	5184.13	1.24974e+06	1.41459e+06	488066	6307.57	330008	946.539	13782.6	9183.65	7528986	2942.02	8359.63	8154583	7484101	1.39422e+06
20120092	1	417.018	27155.9	1265.78	1942.03	1169.56	14289.3	3541.64	677351	957.267	2773.23	3150.83	591.484	1364.51	81888.1	580.963	252123	46423.5	4.17654e+06	3922.2	492886	109.916	271349	273079	236697	1.26364e+06	522.11	36934.8	2213.45	31166.8	65010.1	1373.75	131835	21492.2	2471.85	2327.49	382480	113632	3869.43	19179.8	2080.86	1730.42	1728.5	1428876	539.579	3147.2	1.58701e+06	1411896	257016
20120298	1	1329.24	97038.5	4781.85	12389.7	258.292	69065.6	3528.41	414705	2762.84	6403	983.791	1393.8	3249.49	313079	423.412	485000	183099	5341800	31882.4	1121755	264.343	450385	639734	605571	6.96292e+06	336.296	119823	1292.29	170981	158034	789.088	295538	62646.1	7563.04	244445	1.11601e+06	444203	7245.23	1.23949e+06	1683.48	9204.85	292181	3.85696e+06	3896.47	6646.53	4.15574e+06	3.78977e+06	1.06923e+06
20110107	1	696.158	50533.1	6100.16	5068.91	100.139	108730	4080.21	291351	2535.25	3131.67	1741.78	1290.03	682.235	578765	427.656	789121	184054	4874960	5938.44	1.52946e+06	164.195	519912	601302	983774	5095867	2691.77	93384.1	1598.73	15386.2	154212	2284.36	539542	65298.1	6330.76	345055	1.16548e+06	572342	7563.51	180836	2416.87	6173.27	10528.9	5240379	580.098	9945.51	5788958	5.20828e+06	1.27952e+06
20130027	1	842.627	93594.8	3447.17	3335.8	205.116	29708.9	4671.49	631491	2197.01	10449.4	2193.7	1473.24	2471.54	201620	207.475	280606	141527	4462926	11111.8	847570	36.968	435268	386495	458955	6.80023e+06	1652.77	150357	2633.82	7445.22	164279	3086.88	366832	67291	4939.48	158147	1.00858e+06	247501	5579.42	243023	3248.04	5818.35	11374.2	5.69663e+06	2401.72	6266.96	6.26853e+06	5668064	689120
20160029	1	518.626	169841	6056.19	3416.94	450.818	54851	7305.54	691316	4963.52	6585.05	15897.4	2001.07	3670.36	377672	0	415699	220500	5284523	33731.4	1.34314e+06	1015.47	556054	665834	983937	7452263	160.683	134252	1348.38	38222.1	164267	1374.61	596511	74186.4	6292.76	50442.3	1.26039e+06	554205	5196.55	310532	4082.07	8769.02	19141.2	5794194	1385.01	7354.16	6380574	5785005	1.07655e+06
20110197	1	933.551	78263.1	4926.23	6248.59	483.968	45389.3	5163.4	541896	2513.41	4473.28	1518.82	738.523	3779.75	311516	256.5	479747	134855	5.6413e+06	10130.5	1.01788e+06	106.444	499106	544800	703864	5.74764e+06	384.275	143766	500.199	32350.1	168792	308.937	314287	54489.7	4863.97	374153	1.14315e+06	387290	8462.28	102557	1709.36	3386.09	2596.43	5.57179e+06	2933.3	7570.31	6.11795e+06	5533735	1221938
20130300	1	2233.42	48432.5	3998.6	5719.38	520.926	97969.2	6675.95	222211	2620.9	1558.72	1687.11	2138.57	2192.91	377678	571.748	572941	184254	5824279	266291	1.04742e+06	141.762	773331	761915	523600	6627737	898.49	148097	2715.34	11588.9	156303	5105.6	695509	45675.9	5997.07	977030	958413	336165	3989.68	317055	628.756	7879.68	10399.4	3.98367e+06	2951.51	12266.8	4448276	3.98368e+06	1.01654e+06
20120227	1	198.277	27957.5	1719.83	7635.52	567.224	27447.8	4392.98	244597	2249.07	1687.64	1152.38	3466.42	1871.28	463569	596.916	165863	164464	13876671	356446	974534	152.473	556150	459408	194957	6221026	411.828	106332	332.967	54495.4	132076	626.753	144652	65578.6	5594.81	618870	1.20314e+06	205726	7051.66	135842	2214.18	4969.57	2093.11	3.43205e+06	1077.68	7545.82	3.82484e+06	3409987	805304
20120278	1	987.639	99851.6	3061.73	6813.82	200.213	49620.3	5281.9	310663	2041.9	4586.62	624.616	1693.58	1929.86	354108	129.519	515744	218767	4779716	72675	1247332	61.051	660227	740216	510661	6.2432e+06	509.148	126401	693.515	72819.4	159474	915.148	282151	62284.1	5135.76	714043	1.18003e+06	621577	17746.4	758553	1832.74	5311.63	138233	4363177	1880.94	10374.8	4861662	4.3305e+06	1.07711e+06
20150081	1	1131.25	87611.1	5777.89	4300.8	0	72120.2	6712.03	551969	2828.25	3585.3	2087.31	2414.14	1233.98	358572	420.759	328514	150795	7.36399e+06	14489.9	1.44142e+06	116.984	787701	623166	830158	9071270	819.727	168657	1943.46	10977.3	169662	3077.96	755625	46138	2584.63	1.71668e+06	1.18476e+06	354932	6923.35	650337	25445.7	4940.81	25302.3	6.7312e+06	3231.78	5943.82	7.47989e+06	6.66868e+06	802128
20130211	1	309.958	85987.2	4449.97	2209.06	486.473	39006.5	8870.97	471233	1819.26	2761.15	712.626	1989.75	1465.8	338124	493.996	379340	156122	4.41766e+06	284581	1073420	92.424	1.08835e+06	448390	469647	6246380	300.588	130498	389.879	22840.4	131431	589.778	279263	39930.7	3961.05	28433.9	1.24099e+06	407430	10608.5	170505	2933.47	6630.45	3889.89	4344218	0	7357.18	4.72966e+06	4.31003e+06	1.08669e+06
20140139	1	2051.55	52368.5	3530.95	11515.5	437.988	49637.1	7990.35	550627	3127.99	5705.47	3209.21	2347.85	2025.66	360605	242.533	528194	192071	6.43416e+06	20428.1	1.51946e+06	34.658	858582	637604	326239	7530418	586.063	119459	1661.26	117763	197191	682.473	181670	62018	7128.02	252188	1.07914e+06	387118	6926.78	118479	2119	7930.54	2795.6	4427617	2037.08	8345.76	4876796	4309353	1053871
20110099	1	557.166	70386.7	4572.36	781.366	134.697	53529	3328.41	319566	1267.95	11682.2	1634.65	573.983	3191.86	225574	770.344	537231	137565	4.53438e+06	20097.5	507183	31.134	305778	404448	587104	4.41018e+06	273.619	102704	466.119	8924.02	124063	314.447	206149	56722.2	6082.53	1048477	1.06599e+06	328548	8186.8	89742.7	1881.42	4084.37	3996.51	3.71746e+06	560.505	4144.08	4077609	3.71072e+06	781455
20110139	1	498.255	78810.6	3832.72	3543.03	560.285	52900.3	4262.97	380295	3163.04	1638.29	2430.01	2602.41	1558.49	320592	169.794	367823	143574	7.42135e+06	1451.17	1.40054e+06	41.422	621368	446150	301285	7874678	651.563	146485	2717.02	24563.6	161607	3085.36	414661	51772.8	5423.61	19283.8	1136337	377098	3145.31	201561	1987.84	9134.19	11032.7	4731618	937.977	11478.7	5.24985e+06	4721707	833849
20130249	1	712.706	73948.1	3625.58	6813.37	47.301	31648.9	4637.16	389934	1922.16	1173.13	1534.11	654.023	1636.73	391283	292.268	596616	213310	7.0304e+06	162384	1.13459e+06	117.22	479288	579694	319420	6.08225e+06	736.63	123392	746.658	58348.4	156067	1500.78	328226	55454.7	7761.53	842074	1.24357e+06	514262	5072.84	172586	1933.64	4462.95	4118.82	5.01881e+06	2176.63	9695.2	5474055	4973110	1.0085e+06
20150106	1	284.053	68985.2	3950.52	10567.9	118.127	55502.2	4682.36	206148	2030.64	2386.54	1143.92	3094.11	1643.58	472556	475.258	270505	147251	5228475	7175.33	1.04463e+06	614.558	494620	474784	887850	6281180	850.042	91685	205.817	18586.9	127789	781.83	563758	71093.2	5045.15	114647	1.08171e+06	381788	10186.6	1.24592e+06	2531.45	8370.67	36813.4	4.89108e+06	1772.89	12634.1	5460626	4.86036e+06	1.00587e+06
[truncated: 51 more columns]
